# Supplementary material for: Effect of antidiabetic drugs in Alzheimer´s disease: a systematic review of preclinical and clinical studies
Source: Mol Neurodegener. 2025 Oct 27;20:112. doi: 10.1186/s13024-025-00894-1 (PMC12560610; doi:10.1186/s13024-025-00894-1)
Supplement: Supplementary file 1 — Supplementary Material 1: Supplementary Table 1. Complete reference library. [file 13024_2025_894_MOESM1_ESM.xlsx]

## Sheet: Reference Library
Title	Authors	Journal/Book	Publication Year	PMID	DOI	Source	Category	Group	Subgroup	Model	Species	Pharmacological group	Drug (and administration route)	Country (for clinical studies)	Experimental cohort (for clinical studies)
Effects of a high-fat diet on cognition and brain distribution of intranasal insulin in E3 and E4 male and female mice	Chaklai A, Rhea EM, O'Niel A, Babin A, Weaver R, Pemberton S, Banks WA, Raber J.	Sci Rep	2024	39128931	10.1038/s41598-024-62053-8	Original search	Preclinical	AD concomitant with metabolic impairment	AD + PreDM	Transgenic models ApoE3 and ApoE4 + High-fat diet	Mouse	Insulin	Insulin (intranasal)
Acarbose ameliorates Western diet-induced metabolic and cognitive impairments in the 3xTg mouse model of Alzheimer's disease	Sonsalla MM, Babygirija R, Johnson M, Cai S, Cole M, Yeh CY, Grunow I, Liu Y, Vertein D, Calubag MF, Trautman ME, Green CL, Rigby MJ, Puglielli L, Lamming DW.	Geroscience	2024	39271570	10.1007/s11357-024-01337-3	Original search	Preclinical	AD concomitant with metabolic impairment	AD + PreDM	Transgenic model 3xTgAD + High-fat diet	Mouse	α-glucosidase inhibitor	Acarbose
Metformin attenuates vascular pathology by increasing expression of insulin-degrading enzyme in a mixed model of cerebral amyloid angiopathy and type 2 diabetes mellitus	Inoue Y, Masuda T, Misumi Y, Ando Y, Ueda M.	Neurosci Lett	2021	34311050	10.1016/j.neulet.2021.136136	Original search	Preclinical	AD concomitant with metabolic impairment	AD + T2D	Transgenic model APP23xob/ob	Mouse	Biguanide	Metformin (oral)
Neuroprotective effects of metformin against Aβ-mediated inhibition of long-term potentiation in rats fed a high-fat diet	Asadbegi M, Yaghmaei P, Salehi I, Ebrahim-Habibi A, Komaki A.	Brain Res Bull	2016	26861514	10.1016/j.brainresbull.2016.02.005	Original search	Preclinical	AD concomitant with metabolic impairment	AD+T1D	High-fat diet and/or Aß1-42 fibrils (intrahippocampal)	Rat	Biguanide	Metformin (oral)
The Dipeptidyl Peptidase-4 Inhibitor Linagliptin Ameliorates High-fat Induced Cognitive Decline in Tauopathy Model Mice	Nakaoku Y, Saito S, Yamamoto Y, Maki T, Takahashi R, Ihara M.	Int J Mol Sci	2019	31126115	10.3390/ijms20102539	Original search	Preclinical	AD concomitant with metabolic impairment	AD + PreDM	Transgenic model tau P301S + High-fat diet	Mouse	DPP4i	Linagliptin (oral)
Combined vildagliptin and memantine treatment downregulates expression of amyloid precursor protein, and total and phosphorylated tau in a rat model of combined Alzheimer's disease and type 2 diabetes	Khalaf SS, Hafez MM, Mehanna ET, Mesbah NM, Abo-Elmatty DM.	Naunyn Schmiedebergs Arch Pharmacol	2019	30759264	10.1007/s00210-019-01616-3	Original search	Preclinical	AD concomitant with metabolic impairment	AD + T2D	STZ (intraperitoneal) + Aß1-40 (intracerebral)	Rat	DPP4i	Vildagliptin (oral)
Exenatide Reverts the High-Fat-Diet-Induced Impairment of BDNF Signaling and Inflammatory Response in an Animal Model of Alzheimer's Disease	Bomba M, Granzotto A, Castelli V, Onofrj M, Lattanzio R, Cimini A, Sensi SL.	J Alzheimers Dis	2019	31256135	10.3233/JAD-190237	Original search	Preclinical	AD concomitant with metabolic impairment	AD+PreDM	Transgenic model 3xTg-AD + High-fat diet	Mouse	GLP1 receptor agonist	Exenatide (oral)
GLP-1 receptor stimulation reduces amyloid-beta peptide accumulation and cytotoxicity in cellular and animal models of Alzheimer's disease.	Li, Y., Duffy, K. B., Ottinger, M. A., Ray, B., Bailey, J. A., Holloway, H. W., Tweedie, D., Perry, T., Mattson, M. P., Kapogiannis, D., Sambamurti, K., Lahiri, D. K., & Greig, N. H.	Journal of Alzheimer's disease	2010	20308787	10.3233/JAD-2010-1314	Added through citations	Preclinical	AD concomitant with metabolic impairment	AD + T2D	Transgenic model 3xTg-AD + STZ (intraperitoneal)	Mouse	GLP1 receptor agonist	Exendin-4 (osmotic pump)
Insulin deficiency, but not resistance, exaggerates cognitive deficits in transgenic mice expressing human amyloid and tau proteins. Reversal by Exendin-4 treatment	King MR, Anderson NJ, Deciu M, Guernsey LS, Cundiff M, Hajizadeh S, Jolivalt CG.	J Neurosci Res	2020	32737929	10.1002/jnr.24706	Original search	Preclinical	AD concomitant with metabolic impairment	AD + T1D; AD+PreDM	Transgenic model TAPP (transgenic APP and tau) + STZ (intraperitoneal) or High-fat diet	Mouse	GLP1 receptor agonist	Exendin-4 (subcutaneous)
Liraglutide Reduces Vascular Damage, Neuronal Loss, and Cognitive Impairment in a Mixed Murine Model of Alzheimer's Disease and Type 2 Diabetes	Carranza-Naval MJ, Del Marco A, Hierro-Bujalance C, Alves-Martinez P, Infante-Garcia C, Vargas-Soria M, Herrera M, Barba-Cordoba B, Atienza-Navarro I, Lubian-Lopez S, Garcia-Alloza M.	Front Aging Neurosci	2021	34975451	10.3389/fnagi.2021.741923	Original search	Preclinical	AD concomitant with metabolic impairment	AD + T2D	Transgenic model APP/PS1xdb/db	Mouse	GLP1 receptor agonist	Liraglutide (subcutaneous)
Insulin reverses the high-fat diet-induced increase in brain Aβ and improves memory in an animal model of Alzheimer disease	Vandal M, White PJ, Tremblay C, St-Amour I, Chevrier G, Emond V, Lefrançois D, Virgili J, Planel E, Giguere Y, Marette A, Calon F.	Diabetes	2014	25008180	10.2337/db14-0375	Original search	Preclinical	AD concomitant with metabolic impairment	AD + PreDM	Transgenic model 3xTg-AD + High-fat diet	Mouse	Insulin	Insulin (intravenous)
Empagliflozin reduces vascular damage and cognitive impairment in a mixed murine model of Alzheimer's disease and type 2 diabetes	Hierro-Bujalance C, Infante-Garcia C, Del Marco A, Herrera M, Carranza-Naval MJ, Suarez J, Alves-Martinez P, Lubian-Lopez S, Garcia-Alloza M.	Alzheimers Res Ther	2020	32264944	10.1186/s13195-020-00607-4	Original search	Preclinical	AD concomitant with metabolic impairment	AD + T2D	Transgenic model APP/PS1xdb/db	Mouse	SGLT2i	Empagliflozin (oral)
The ε3 and ε4 alleles of human APOE differentially affect tau phosphorylation in hyperinsulinemic and pioglitazone treated mice	To AW, Ribe EM, Chuang TT, Schroeder JE, Lovestone S.	PLoS One	2011	21347323	10.1371/journal.pone.0016991	Original search	Preclinical	AD concomitant with metabolic impairment	AD + PreDM	Transgenic models ApoE3, ApoE4 and ApoE-Knockout + High-fat diet	Mouse	TZD	Pioglitazone (oral)
Effects of Amylin Against Amyloid-β-Induced Tauopathy and Synapse Loss in Primary Neurons	Gan Q, Yao H, Na H, Ballance H, Tao Q, Leung L, Tian H, Zhu H, Wolozin B, Qiu WQ.	J Alzheimers Dis	2019	31306122	10.3233/JAD-190161	Original search	Preclinical	Classical AD	Amyloid pathology	Transgenic model 5xFAD	Mouse	Amylin analog	Amylin (intraperitoneal)
Pramlintide Antagonizes Beta Amyloid (Aβ)- and Human Amylin-Induced Depression of Hippocampal Long-Term Potentiation	Kimura R, MacTavish D, Yang J, Westaway D, Jhamandas JH.	Mol Neurobiol	2017	26768593	10.1007/s12035-016-9684-x	Original search	Preclinical	Classical AD	Amyloid pathology	Transgenic model TgCRND8; Aß1-42 ex vivo	Mouse	Amylin analog	Pramlintide (ex vivo)
Amylin and pramlintide modulate γ-secretase level and APP processing in lipid rafts	Mousa YM, Abdallah IM, Hwang M, Martin DR, Kaddoumi A.	Sci Rep	2020	32111883	10.1038/s41598-020-60664-5	Original search	Preclinical	Classical AD	Amyloid pathology (CAA)	Transgenic model TgSwDI	Mouse	Amylin analog	Amylin (intraperitoneal); pramlintide (intraperitoneal)
Oral Amylin Treatment Reduces the Pathological Cascade of Alzheimer's Disease in a Mouse Model	Na H, Tian H, Zhang Z, Li Q, Yang JB, Mcparland L, Gan Q, Qiu WQ.	Am J Alzheimers Dis Other Demen	2021	34137273	10.1177/15333175211012867	Original search	Preclinical	Classical AD	Amyloid pathology	Transgenic model 5xFAD	Mouse	Amylin analog	Amylin (oral)
Neuroprotective Effects of the Amylin Analog, Pramlintide, on Alzheimer's Disease Are Associated with Oxidative Stress Regulation Mechanisms	Patrick S, Corrigan R, Grizzanti J, Mey M, Blair J, Pallas M, Camins A, Lee HG, Casadesus G.	J Alzheimers Dis	2019	30958347	10.3233/JAD-180421	Original search	Preclinical	Classical AD	Amyloid pathology	Transgenic model APP/PS1	Mouse	Amylin analog	Pramlintide (miniosmotic pumps)
Amylin Treatment Reduces Neuroinflammation and Ameliorates Abnormal Patterns of Gene Expression in the Cerebral Cortex of an Alzheimer's Disease Mouse Model	Wang E, Zhu H, Wang X, Gower AC, Wallack M, Blusztajn JK, Kowall N, Qiu WQ.	J Alzheimers Dis	2017	27911303	10.3233/JAD-160677	Original search	Preclinical	Classical AD	Amyloid pathology	Transgenic model 5xFAD	Mouse	Amylin analog	Amylin (intraperitoneal)
Intraperitoneal injection of the pancreatic peptide amylin potently reduces behavioral impairment and brain amyloid pathology in murine models of Alzheimer's disease	Zhu H, Wang X, Wallack M, Li H, Carreras I, Dedeoglu A, Hur JY, Zheng H, Li H, Fine R, Mwamburi M, Sun X, Kowall N, Stern RA, Qiu WQ.	Mol Psychiatry	2015	24614496	10.1038/mp.2014.17	Original search	Preclinical	Classical AD	Amyloid pathology	Transgenic models 5xFAD, Tg2576 and Dutch APP	Mouse	Amylin analog	Amylin (intraperitoneal)
Amylin receptor ligands reduce the pathological cascade of Alzheimer's disease	Zhu H, Xue X, Wang E, Wallack M, Na H, Hooker JM, Kowall N, Tao Q, Stein TD, Wolozin B, Qiu WQ.	Neuropharmacology	2017	28363773	10.1016/j.neuropharm.2017.03.030	Original search	Preclinical	Classical AD	Amyloid and tau pathologies	Transgenic models 3xTg-AD and 5xFAD	Mouse	Amylin analog	Amylin (intraperitoneal)
Metformin promotes tau aggregation and exacerbates abnormal behavior in a mouse model of tauopathy	Barini E, Antico O, Zhao Y, Asta F, Tucci V, Catelani T, Marotta R, Xu H, Gasparini L.	Mol Neurodegener	2016	26858121	10.1186/s13024-016-0082-7	Original search	Preclinical	Classical AD	Tau pathology	Transgenic model P301S	Mouse	Biguanide	Metformin (oral)
Metformin attenuates plaque-associated tau pathology and reduces amyloid-β burden in APP/PS1 mice	Chen Y, Zhao S, Fan Z, Li Z, Zhu Y, Shen T, Li K, Yan Y, Tian J, Liu Z, Zhang B.	Alzheimers Res Ther	2021	33563332	10.1186/s13195-020-00761-9	Original search	Preclinical	Classical AD	Amyloid and tau pathologies	Transgenic model APP/PS1 + tau aggregates (intrahippocampal)	Mouse	Biguanide	Metformin (oral)
Reconsidering repurposing: long-term metformin treatment impairs cognition in Alzheimer's model mice	Cho SY, Kim EW, Park SJ, Phillips BU, Jeong J, Kim H, Heath CJ, Kim D, Jang Y, López-Cruz L, Saksida LM, Bussey TJ, Lee DY, Kim E.	Transl Psychiatry	2024	38238285	10.1038/s41398-024-02755-9	Original search	Preclinical	Classical AD; Sporadic AD or AD-like dementia	Amyloid and tau pathologies; aged-related dementia	Transgenic model 3xTgAD; aged WT mice (16 m.o.)	Mouse	Biguanide	Metformin (oral)
Metformin treatment alters memory function in a mouse model of Alzheimer's disease	DiTacchio KA, Heinemann SF, Dziewczapolski G.	J Alzheimers Dis	2015	25190626	10.3233/JAD-141332	Original search	Preclinical	Classical AD	Amyloid pathology	Transgenic model PDAPP	Mouse	Biguanide	Metformin (oral)
Metformin mitigates amyloid β1-40-induced cognitive decline via attenuation of oxidative/nitrosative stress and neuroinflammation	Khaleghi-Mehr M, Delshad AA, Shafie-Damavandi S, Roghani M	Metab Brain Dis	2023	36723832	10.1007/s11011-023-01170-1	Added through citations	Preclinical	Classical AD	Amyloid pathology	Aß1-40 injection (intrahippocampal)	Rat	Biguanide	Metformin (oral)
Novel therapeutic mechanism of action of metformin and its nanoformulation in Alzheimer's disease and role of AKT/ERK/GSK pathway	Kumar H, Chakrabarti A, Sarma P, Modi M, Banerjee D, Radotra BD, Bhatia A, Medhi B.	Eur J Pharm Sci	2023	36496166	10.1016/j.ejps.2022.106348	Original search	Preclinical	Classical AD	Amyloid pathology	Aß1-42 injection (intracerebroventricular)	Rat	Biguanide	Metformin (oral or solid lipid nanoformulation)
Metformin Ameliorates Aβ Pathology by Insulin-Degrading Enzyme in a Transgenic Mouse Model of Alzheimer's Disease	Lu XY, Huang S, Chen QB, Zhang D, Li W, Ao R, Leung FC, Zhang Z, Huang J, Tang Y, Zhang SJ.	Oxid Med Cell Longev	2020	32377293	10.1155/2020/2315106	Original search	Preclinical	Classical AD	Amyloid pathology	Transgenic model APP/PS1	Mouse	Biguanide	Metformin (oral)
Increased Glucose Transport into Neurons Rescues Aβ Toxicity in Drosophila	Niccoli T, Cabecinha M, Tillmann A, Kerr F, Wong CT, Cardenes D, Vincent AJ, Bettedi L, Li L, Grönke S, Dols J, Partridge L.	Curr Biol	2016	27524482	10.1016/j.cub.2016.07.017	Original search	Preclinical	Classical AD	Amyloid pathology	Aß transgene expression	Fly	Biguanide	Metformin (oral)
Metformin treatment prevents amyloid plaque deposition and memory impairment in APP/PS1 mice	Ou Z, Kong X, Sun X, He X, Zhang L, Gong Z, Huang J, Xu B, Long D, Li J, Li Q, Xu L, Xuan A.	Brain Behav Immun	2018	29253574	10.1016/j.bbi.2017.12.009	Original search	Preclinical	Classical AD	Amyloid pathology	Transgenic model APP/PS1	Mouse	Biguanide	Metformin (intraperitoneal)
Metformin Facilitates Amyloid-β Generation by β- and γ-Secretases via Autophagy Activation	Son SM, Shin HJ, Byun J, Kook SY, Moon M, Chang YJ, Mook-Jung I.	J Alzheimers Dis	2016	26967226	10.3233/JAD-151200	Original search	Preclinical	Classical AD	Amyloid pathology	Transgenic model Tg6799	Mouse	Biguanide	Metformin (intraperitoneal)
Metformin activates chaperone-mediated autophagy and improves disease pathologies in an Alzheimer disease mouse model	Xu X, Sun Y, Cen X, Shan B, Zhao Q, Xie T, Wang Z, Hou T, Xue Y, Zhang M, Peng D, Sun Q, Yi C, Najafov A, Xia H.	Protein Cell	2021	34291435	10.1007/s13238-021-00858-3	Original search	Preclinical	Classical AD	Amyloid pathology	Transgenic model APP/PS1	Mouse	Biguanide	Metformin (oral)
DPP-4 inhibitor improves learning and memory deficits and AD-like neurodegeneration by modulating the GLP-1 signaling	Chen S, Zhou M, Sun J, Guo A, Fernando RL, Chen Y, Peng P, Zhao G, Deng Y.	Neuropharmacology	2019	31199957	10.1016/j.neuropharm.2019.107668	Original search	Preclinical	Classical AD	Amyloid and tau pathologies	Transgenic model APP/PS1/tau	Mouse	DPP4i	Sitagliptin y saxagliptin (subcutaneous)
Long-term inhibition of dipeptidyl peptidase-4 in Alzheimer's prone mice	D'Amico M, Di Filippo C, Marfella R, Abbatecola AM, Ferraraccio F, Rossi F, Paolisso G.	Exp Gerontol	2010	20005285	10.1016/j.exger.2009.12.004	Original search	Preclinical	Classical AD	Amyloid pathology	Transgenic model APP/PS1	Mouse	DPP4i	Sitagliptin (oral)
Sitagliptin protects the cognition function of the Alzheimer's disease mice through activating glucagon-like peptide-1 and BDNF-TrkB signalings	Dong Q, Teng SW, Wang Y, Qin F, Li Y, Ai LL, Yu H.	Neurosci Lett	2019	30597232	10.1016/j.neulet.2018.12.041	Original search	Preclinical	Classical AD	Amyloid pathology	Transgenic model APP/PS1	Mouse	DPP4i	Sitagliptin (gastric gavage)
Linagliptin, a Dipeptidyl Peptidase-4 Inhibitor, Mitigates Cognitive Deficits and Pathology in the 3xTg-AD Mouse Model of Alzheimer's Disease	Kosaraju J, Holsinger RMD, Guo L, Tam KY.	Mol Neurobiol	2017	27699599	10.1007/s12035-016-0125-7	Original search	Preclinical	Classical AD	Amyloid and tau pathologies	Transgenic model 3xTg-AD	Mouse	DPP4i	Linagliptin (oral)
Activation of Nrf2 signaling by sitagliptin and quercetin combination against β-amyloid induced Alzheimer's disease in rats	Li Y, Tian Q, Li Z, Dang M, Lin Y, Hou X.	Drug Dev Res	2019	31301179	10.1002/ddr.21567	Original search	Preclinical	Classical AD	Amyloid pathology	Aß1-42 administration (osmotic pumps)	Rat	DPP4i	Sitagliptin (oral)
Vildagliptin prevents cognitive deficits and neuronal apoptosis in a rat model of Alzheimer's disease	Ma QH, Jiang LF, Mao JL, Xu WX, Huang M.	Mol Med Rep	2018	29257340	10.3892/mmr.2017.8289	Original search	Preclinical	Classical AD	Amyloid pathology	Aß1-40 injection (intracerebroventricular)	Rat	DPP4i	Vildagliptin (oral)
Alogliptin reversed hippocampal insulin resistance in an amyloid-beta fibrils induced animal model of Alzheimer's disease	Rahman SO, Kaundal M, Salman M, Shrivastava A, Parvez S, Panda BP, Akhter M, Akhtar M, Najmi AK.	Eur J Pharmacol	2020	32866503	10.1016/j.ejphar.2020.173522	Original search	Preclinical	Classical AD	Amyloid pathology	Aß1-42 fibrils injection (intrahippocampal)	Rat	DPP4i	Alogliptin (oral)
Linagliptin, a DPP-4 inhibitor, ameliorates Aβ (1-42) peptides induced neurodegeneration and brain insulin resistance (BIR) via insulin receptor substrate-1 (IRS-1) in rat model of Alzheimer's disease	Siddiqui N, Ali J, Parvez S, Zameer S, Najmi AK, Akhtar M.	Neuropharmacology	2021	34119519	10.1016/j.neuropharm.2021.108662	Original search	Preclinical	Classical AD	Amyloid pathology	Aß1-42 injection (intracerebroventricular)	Rat	DPP4i	Linagliptin (oral)
Exenatide alleviates mitochondrial dysfunction and cognitive impairment in the 5×FAD mouse model of Alzheimer's disease	An J, Zhou Y, Zhang M, Xie Y, Ke S, Liu L, Pan X, Chen Z.	Behav Brain Res	2019	31082410	10.1016/j.bbr.2019.111932	Original search	Preclinical	Classical AD	Amyloid pathology	Transgenic model 5xFAD	Mouse	GLP1 receptor agonist	Exenatide (subcutaneous)
The diabetes drug liraglutide reverses cognitive impairment in mice and attenuates insulin receptor and synaptic pathology in a non-human primate model of Alzheimer's disease	Batista AF, Forny-Germano L, Clarke JR, Lyra E Silva NM, Brito-Moreira J, Boehnke SE, Winterborn A, Coe BC, Lablans A, Vital JF, Marques SA, Martinez AM, Gralle M, Holscher C, Klein WL, Houzel JC, Ferreira ST, Munoz DP, De Felice FG.	J Pathol	2018	29435980	10.1002/path.5056	Original search	Preclinical	Classical AD	Amyloid pathology	Aß oligomers injection (intracerebroventricular)	Mouse and non-human primate	GLP1 receptor agonist	Liraglutide (intraperitoneal in mice, ssubcutaneous in primates)
Exenatide promotes cognitive enhancement and positive brain metabolic changes in PS1-KI mice but has no effects in 3xTg-AD animals	Bomba M, Ciavardelli D, Silvestri E, Canzoniero LM, Lattanzio R, Chiappini P, Piantelli M, Di Ilio C, Consoli A, Sensi SL.	Cell Death Dis	2013	23640454	10.1038/cddis.2013.139	Original search	Preclinical	Classical AD	Amyloid and tau pathologies	Transgenic models PS1-KI and 3xTg-AD	Mouse	GLP1 receptor agonist	Exenatide (intraperitoneal)
An anti-diabetes agent protects the mouse brain from defective insulin signaling caused by Alzheimer's disease- associated Aβ oligomers	Bomfim TR, Forny-Germano L, Sathler LB, Brito-Moreira J, Houzel JC, Decker H, Silverman MA, Kazi H, Melo HM, McClean PL, Holscher C, Arnold SE, Talbot K, Klein WL, Munoz DP, Ferreira ST, De Felice FG.	J Clin Invest	2012	22476196	10.1172/JCI57256	Original search	Preclinical	Classical AD	Amyloid pathology	Transgenic model APP/PS1	Mouse	GLP1 receptor agonist	Exendin-4 (intraperitoneal)
DA5-CH, a novel GLP-1/GIP dual agonist, effectively ameliorates the cognitive impairments and pathology in the APP/PS1 mouse model of Alzheimer's disease	Cao Y, Hölscher C, Hu MM, Wang T, Zhao F, Bai Y, Zhang J, Wu MN, Qi JS	Eur J Pharmacol	2018	29551659	10.1016/j.ejphar.2018.03.024	Added through citations	Preclinical	Classical AD	Amyloid pathology	Transgenic model APP/PS1	Mouse	GLP1 receptor agonist	DA5-CH (intraperitoneal)
Liraglutide Improves Water Maze Learning and Memory Performance While Reduces Hyperphosphorylation of Tau and Neurofilaments in APP/PS1/Tau Triple Transgenic Mice	Chen S, Sun J, Zhao G, Guo A, Chen Y, Fu R, Deng Y.	Neurochem Res	2017	28382596	10.1007/s11064-017-2250-8	Original search	Preclinical	Classical AD	Amyloid and tau pathologies	Transgenic model 3xTg-AD	Mouse	GLP1 receptor agonist	Liraglutide (subcutaneous)
Liraglutide Protects Against Brain Amyloid-β(1-42) Accumulation in Female Mice with Early Alzheimer's Disease-Like Pathology by Partially Rescuing Oxidative/Nitrosative Stress and Inflammation	Duarte AI, Candeias E, Alves IN, Mena D, Silva DF, Machado NJ, Campos EJ, Santos MS, Oliveira CR, Moreira PI.	Int J Mol Sci	2020	32143329	10.3390/ijms21051746	Original search	Preclinical	Classical AD	Amyloid and tau pathologies	Transgenic model 3xTg-AD	Mouse	GLP1 receptor agonist	Liraglutide (subcutaneous)
The GLP-1 medicines semaglutide and tirzepatide do not alter disease-related pathology, behaviour or cognitive function in 5XFAD and APP/PS1 mice	Forny Germano L, Koehler JA, Baggio LL, Cui F, Wong CK, Rittig N, Cao X, Matthews D, Drucker DJ.	Mol Metab	2024	39216535	10.1016/j.molmet.2024.102019	Original search	Preclinical	Classical AD	Amyloid pathology	Transgenic models APP/PS1 & 5xFAD	Mouse	GLP1 receptor agonist	Semaglutide or tirzepatide (subcutaneous)
Exendin-4 attenuates brain mitochondrial toxicity through PI3K/Akt-dependent pathway in amyloid beta (1-42)-induced cognitive deficit rats	Garabadu D, Verma J.	Neurochem Int	2019	31004737	10.1016/j.neuint.2019.04.006	Original search	Preclinical	Classical AD	Amyloid pathology	Aß1-42 injection (intracerebroventricular)	Rat	GLP1 receptor agonist	Exendin-4 (intraperitoneal)
GLP-1 agonists facilitate hippocampal LTP and reverse the impairment of LTP induced by beta-amyloid	Gault and Holscher	European journal of pharmacology	2008	18466898	10.1016/j.ejphar.2008.03.025	Added through citations	Preclinical	Classical AD	Amyloid pathology	Aß25-35 injection (intracerebroventricular)	Rat	GLP1 receptor agonist	(Val8)GLP1 (intracerebroventricular)
Val(8)GLP-1 rescues synaptic plasticity and reduces dense core plaques in APP/PS1 mice	Gengler, S., McClean, P. L., McCurtin, R., Gault, V. A., & Hölscher, C	Neurobiology of aging	2012	20359773	10.1016/j.neurobiolaging.2010.02.014	Added through citations	Preclinical	Classical AD	Amyloid pathology	Transgenic model APP/PS1	Mouse	GLP1 receptor agonist	(Val8)GLP1 (intraperitoneal)
Liraglutide protects against amyloid-β protein-induced impairment of spatial learning and memory in rats	Han WN, Hölscher C, Yuan L, Yang W, Wang XH, Wu MN, Qi JS.	Neurobiol Aging	2013	22592020	10.1016/j.neurobiolaging.2012.04.009	Original search	Preclinical	Classical AD	Amyloid pathology	Aß25-35 injection (intrahippocampal)	Rat	GLP1 receptor agonist	Liraglutide (intrahippocampal)
The GLP-1 receptor agonist liraglutide reduces pathology-specific tau phosphorylation and improves motor function in a transgenic hTauP301L mouse model of tauopathy	Hansen HH, Barkholt P, Fabricius K, Jelsing J, Terwel D, Pyke C, Knudsen LB, Vrang N.	Brain Res	2016	26746341	10.1016/j.brainres.2015.12.052	Original search	Preclinical	Classical AD	Tau pathology	Transgenic model hTauP301L	Mouse	GLP1 receptor agonist	Liraglutide (subcutaneous)
Long-Term Treatment with Liraglutide, a Glucagon-Like Peptide-1 (GLP-1) Receptor Agonist, Has No Effect on β-Amyloid Plaque Load in Two Transgenic APP/PS1 Mouse Models of Alzheimer's Disease	Hansen HH, Fabricius K, Barkholt P, Kongsbak-Wismann P, Schlumberger C, Jelsing J, Terwel D, Termont A, Pyke C, Knudsen LB, Vrang N.	PLoS One	2016	27421117	10.1371/journal.pone.0158205	Original search	Preclinical	Classical AD	Amyloid pathology	Transgenic models APP/PS1 London and APP/PS1 Swedish	Mouse	GLP1 receptor agonist	Liraglutide (subcutaneous)
Liraglutide and a lipidized analog of prolactin-releasing peptide show neuroprotective effects in a mouse model of β-amyloid pathology	Holubová M, Hrubá L, Popelová A, Bencze M, Pražienková V, Gengler S, Kratochvílová H, Haluzík M, Železná B, Kuneš J, Hölscher C, Maletínská L.	Neuropharmacology	2019	30428311	10.1016/j.neuropharm.2018.11.002	Original search	Preclinical	Classical AD	Amyloid pathology	Transgenic model APP/PS1	Mouse	GLP1 receptor agonist	Liraglutide (subcutaneous)
Exendin-4, a glucagon-like peptide 1 receptor agonist, protects against amyloid-β peptide-induced impairment of spatial learning and memory in rats	Jia XT, Ye-Tian, Yuan-Li, Zhang GJ, Liu ZQ, Di ZL, Ying XP, Fang Y, Song EF, Qi JS, Pan YF.	Physiol Behav	2016	26992957	10.1016/j.physbeh.2016.03.016	Original search	Preclinical	Classical AD	Amyloid pathology	Aß1-42 injection (intracerebroventricular)	Rat	GLP1 receptor agonist	Exendin-4 (intracerebroventricular)
Restoration of cerebral and systemic microvascular architecture in APP/PS1 transgenic mice following treatment with Liraglutide™	Kelly P, McClean PL, Ackermann M, Konerding MA, Hölscher C, Mitchell CA.	Microcirculation	2015	25556713	10.1111/micc.12186	Original search	Preclinical	Classical AD	Amyloid pathology	Transgenic model APP/PS1	Mouse	GLP1 receptor agonist	Liraglutide (intraperitoneal)
A GLP-1/GIP/Gcg receptor triagonist improves memory behavior, as well as synaptic transmission, neuronal excitability and Ca(2+) homeostasis in 3xTg-AD mice	Li T, Jiao JJ, Su Q, Hölscher C, Zhang J, Yan XD, Zhao HM, Cai HY, Qi JS.	Neuropharmacology	2020	32147454	10.1016/j.neuropharm.2020.108042	Original search	Preclinical	Classical AD	Amyloid and tau pathologies	Transgenic model 3xTg-AD	Mouse	GLP1 receptor agonist	GLP-1/GIP/Glucagon receptor triagonist (intraperitoneal)
The diabetes drug liraglutide ameliorates aberrant insulin receptor localisation and signalling in parallel with decreasing both amyloid-β plaque and glial pathology in a mouse model of Alzheimer's disease	Long-Smith CM, Manning S, McClean PL, Coakley MF, O'Halloran DJ, Holscher C, O'Neill C.	Neuromolecular Med	2013	23011726	10.1007/s12017-012-8199-5	Original search	Preclinical	Classical AD	Amyloid pathology	Transgenic model APP/PS1	Mouse	GLP1 receptor agonist	Liraglutide (intraperitoneal)
The Dual GLP-1/GIP Receptor Agonist DA4-JC Shows Superior Protective Properties Compared to the GLP-1 Analogue Liraglutide in the APP/PS1 Mouse Model of Alzheimer's Disease	Maskery M, Goulding EM, Gengler S, Melchiorsen JU, Rosenkilde MM, Hölscher C.	Am J Alzheimers Dis Other Demen	2020	32959677	10.1177/1533317520953041	Original search	Preclinical	Classical AD	Amyloid pathology	Transgenic model APP/PS1	Mouse	GLP1 receptor agonist	DA4-JC (intraperitoneal); liraglutide (intraperitoneal)
Liraglutide can reverse memory impairment, synaptic loss and reduce plaque load in aged APP/PS1 mice, a model of Alzheimer's disease	McClean PL, Hölscher C.	Neuropharmacology	2014	23973293	10.1016/j.neuropharm.2013.08.005	Original search	Preclinical	Classical AD	Amyloid pathology	Transgenic model APP/PS1	Mouse	GLP1 receptor agonist	Liraglutide (intraperitoneal)
Lixisenatide, a drug developed to treat type 2 diabetes, shows neuroprotective effects in a mouse model of Alzheimer's disease	McClean PL, Hölscher C.	Neuropharmacology	2014	25107586	10.1016/j.neuropharm.2014.07.015	Original search	Preclinical	Classical AD	Amyloid pathology	Transgenic model APP/PS1	Mouse	GLP1 receptor agonist	Lixisenatide (intraperitoneal); liraglutide (intraperitoneal)
Prophylactic liraglutide treatment prevents amyloid plaque deposition, chronic inflammation and memory impairment in APP/PS1 mice	McClean PL, Jalewa J, Hölscher C.	Behav Brain Res	2015	26205827	10.1016/j.bbr.2015.07.024	Original search	Preclinical	Classical AD	Amyloid pathology	Transgenic model APP/PS1	Mouse	GLP1 receptor agonist	Liraglutide (intraperitoneal)
The diabetes drug liraglutide prevents degenerative processes in a mouse model of Alzheimer's disease	McClean PL, Parthsarathy V, Faivre E, Hölscher C.	J Neurosci	2011	21525299	10.1523/JNEUROSCI.0529-11.2011	Original search	Preclinical	Classical AD	Amyloid pathology	Transgenic model APP/PS1	Mouse	GLP1 receptor agonist	Liraglutide (intraperitoneal)
Liraglutide Has Anti-Inflammatory and Anti-Amyloid Properties in Streptozotocin-Induced and 5xFAD Mouse Models of Alzheimer's Disease	Paladugu L, Gharaibeh A, Kolli N, Learman C, Hall TC, Li L, Rossignol J, Maiti P, Dunbar GL.	Int J Mol Sci	2021	33467075	10.3390/ijms22020860	Original search	Preclinical	Classical AD	Amyloid pathology	Transgenic model 5xFAD	Mouse	GLP1 receptor agonist	Liraglutide (intraperitoneal)
The Novel DA-CH3 Dual Incretin Restores Endoplasmic Reticulum Stress and Autophagy Impairments to Attenuate Alzheimer-Like Pathology and Cognitive Decrements in the APPSWE/PS1ΔE9 Mouse Model	Panagaki T, Gengler S, Hölscher C.	J Alzheimers Dis	2018	30282365	10.3233/JAD-180584	Original search	Preclinical	Classical AD	Amyloid pathology	Transgenic model APP/PS1	Mouse	GLP1 receptor agonist	dual GLP-1/GIP (intraperitoneal)
Blocking microglial activation of reactive astrocytes is neuroprotective in models of Alzheimer's disease	Park JS, Kam TI, Lee S, Park H, Oh Y, Kwon SH, Song JJ, Kim D, Kim H, Jhaldiyal A, Na DH, Lee KC, Park EJ, Pomper MG, Pletnikova O, Troncoso JC, Ko HS, Dawson VL, Dawson TM, Lee S.	Acta Neuropathol Commun	2021	33902708	10.1186/s40478-021-01180-z	Original search	Preclinical	Classical AD	Amyloid pathology	Transgenic moldes (5xFAD and 3xTgAD)	Mouse	GLP1 receptor agonist	NLY01 (subcutaneous)
Chronic treatment with the GLP1 analogue liraglutide increases cell proliferation and differentiation into neurons in an AD mouse model	Parthsarathy V, Hölscher C.	PLoS One	2013	23536825	10.1371/journal.pone.0058784	Original search	Preclinical	Classical AD	Amyloid pathology	Transgenic model APP/PS1	Mouse	GLP1 receptor agonist	Liraglutide (intraperitoneal)
Subcutaneous administration of liraglutide ameliorates learning and memory impairment by modulating tau hyperphosphorylation via the glycogen synthase kinase-3β pathway in an amyloid β protein induced alzheimer disease mouse model	Qi L, Ke L, Liu X, Liao L, Ke S, Liu X, Wang Y, Lin X, Zhou Y, Wu L, Chen Z, Liu L.	Eur J Pharmacol	2016	27131827	10.1016/j.ejphar.2016.04.052	Original search	Preclinical	Classical AD	Amyloid pathology	Aß1-42 injection (intracerebroventricular)	Mouse	GLP1 receptor agonist	Liraglutide (subcutaneous)
Combination of Insulin with a GLP1 Agonist Is Associated with Better Memory and Normal Expression of Insulin Receptor Pathway Genes in a Mouse Model of Alzheimer's Disease	Robinson A, Lubitz I, Atrakchi-Baranes D, Licht-Murava A, Katsel P, Leroith D, Liraz-Zaltsman S, Haroutunian V, Beeri MS.	J Mol Neurosci	2019	30635783	10.1007/s12031-019-1257-9	Original search	Preclinical	Classical AD	Amyloid pathology	Transgenic model Tg2576	Mouse	GLP1 receptor agonist	Exenatide; insulin
Prolonged Drug-Releasing Fibers Attenuate Alzheimer's Disease-like Pathogenesis	Salles GN, Calió ML, Afewerki S, Pacheco-Soares C, Porcionatto M, Hölscher C, Lobo AO.	ACS Appl Mater Interfaces	2018	30298718	10.1021/acsami.8b12649	Original search	Preclinical	Classical AD	Amyloid pathology	Transgenic model APP/PS1	Mouse	GLP1 receptor agonist	Liraglutide (intraperitoneal, biodevice)
Neuroprotective and restorative properties of the GLP-1/GIP dual agonist DA-JC1 compared with a GLP-1 single agonist in Alzheimer's disease	Salles GN, Calió ML, Hölscher C, Pacheco-Soares C, Porcionatto M, Lobo AO.	Neuropharmacology	2020	31628935	10.1016/j.neuropharm.2019.107813	Original search	Preclinical	Classical AD	Amyloid pathology	Transgenic model APP/PS1	Mouse	GLP1 receptor agonist	DA-JC1 (intraperitoneal); liraglutide (intraperitoneal)
GLP-1 receptor signaling restores aquaporin 4 subcellular polarization in reactive astrocytes and promotes amyloid β clearance in a mouse model of Alzheimer's disease	Sasaki K, Fujita H, Sato T, Kato S, Takahashi Y, Takeshita Y, Kanda T, Saito T, Saido TC, Hattori S, Hozumi Y, Yamada Y, Waki H.	Biochem Biophys Res Commun	2024	39577079	10.1016/j.bbrc.2024.151016	Original search	Preclinical	Classical AD	Amyloid pathology	Transgenic model AppNL-G-F	Mouse	GLP1 receptor agonist	Liraglutide (subcutaneous)
Neuroprotective effects of a triple GLP-1/GIP/glucagon receptor agonist in the APP/PS1 transgenic mouse model of Alzheimer's disease	Tai J, Liu W, Li Y, Li L, Hölscher C.	Brain Res	2018	29050859	10.1016/j.brainres.2017.10.012	Original search	Preclinical	Classical AD	Amyloid pathology	Transgenic model APP/PS1	Mouse	GLP1 receptor agonist	Triple GLP1/GIP/glucagon receptor agonist (intraperitoneal)
Exendin-4 antagonizes Aβ1-42-induced attenuation of spatial learning and memory ability.	Wang X, Wang L, Jiang R, Xu Y, Zhao X, Li Y.	Exp Ther Med	2016	27882091	10.3892/etm.2016.3742	Added through citations	Preclinical	Classical AD	Amyloid pathology	Aß1-42 injection (intrahippocampal)	Rat	GLP1 receptor agonist	Exendin-4 (intrahippocampal)
Exendin-4 antagonizes Aβ1-42-induced suppression of long-term potentiation by regulating intracellular calcium homeostasis in rat hippocampal neurons	Wang X, Wang L, Jiang R, Yuan Y, Yu Q, Li Y.	Brain Res	2015	26390937	10.1016/j.brainres.2015.09.015	Original search	Preclinical	Classical AD	Amyloid pathology	Aß1-42 injection (intrahippocampal)	Rat	GLP1 receptor agonist	Exendin-4 (intrahippocampal)
Intranasal administration of Exendin-4 antagonizes Aβ31-35-induced disruption of circadian rhythm and impairment of learning and memory	Wang X, Wang L, Xu Y, Yu Q, Li L, Guo Y.	Aging Clin Exp Res	2016	26920423	10.1007/s40520-016-0548-z	Original search	Preclinical	Classical AD	Amyloid pathology	Aß31-35 injection (intrahippocampal)	Mouse	GLP1 receptor agonist	Exendin-4 (intranasal)
Val8-glucagon-like peptide-1 protects against Aβ1-40-induced impairment of hippocampal late-phase long-term potentiation and spatial learning in rats	Wang XH, Li L, Hölscher C, Pan YF, Chen XR, Qi JS	Neuroscience	2010	20727946	10.1016/j.neuroscience.2010.08.028	Added through citations	Preclinical	Classical AD	Amyloid pathology	Aß1-40 injection (icv)	Rat	GLP1 receptor agonist	Val8GLP1
Val⁸-GLP-1 remodels synaptic activity and intracellular calcium homeostasis impaired by amyloid β peptide in rats	Wang XH, Yang W, Hölscher C, Wang ZJ, Cai HY, Li QS, Qi JS	J Neurosci Res	2013	23335292	10.1002/jnr.23181	Added through citations	Preclinical	Classical AD	Amyloid pathology	Aß1-40 administration (ex vivo)	Rat	GLP1 receptor agonist	Val8GLP1
GLP-1 receptor agonists downregulate aberrant GnT-III expression in Alzheimer's disease models through the Akt/GSK-3β/β-catenin signaling	Wang Y, Chen S, Xu Z, Chen S, Yao W, Gao X.	Neuropharmacology	2018	29223528	10.1016/j.neuropharm.2017.11.048	Original search	Preclinical	Classical AD	Amyloid pathology	Transgenic model APP/PS1	Mouse	GLP1 receptor agonist	Exendin-4 (subcutaneous)
Semaglutide promotes the transition of microglia from M1 to M2 type to reduce brain inflammation in APP/PS1/tau mice	Wang ZJ, Han WN, Chai SF, Li Y, Fu CJ, Wang CF, Cai HY, Li XY, Wang X, Hölscher C, Wu MN.	Neuroscience	2024	39547338	10.1016/j.neuroscience.2024.11.022	Original search	Preclinical	Classical AD	Amyloid and tau pathologies	Transgenic model 3xTgAD	Mouse	GLP1 receptor agonist	Semaglutide (intraperitoneal)
A dual GLP-1 and Gcg receptor agonist rescues spatial memory and synaptic plasticity in APP/PS1 transgenic mice	Wang ZJ, Han YF, Zhao F, Yang GZ, Yuan L, Cai HY, Yang JT, Holscher C, Qi JS, Wu MN.	Horm Behav	2020	31765661	10.1016/j.yhbeh.2019.104640	Original search	Preclinical	Classical AD	Amyloid pathology	Transgenic model APP/PS1	Mouse	GLP1 receptor agonist	Oxyntomodulin (dual GLP1/Gcg agonist) (intraperitoneal)
GLP-1 improves the neuronal supportive ability of astrocytes in Alzheimer's disease by regulating mitochondrial dysfunction via the cAMP/PKA pathway	Xie Y, Zheng J, Li S, Li H, Zhou Y, Zheng W, Zhang M, Liu L, Chen Z.	Biochem Pharmacol	2021	33895160	10.1016/j.bcp.2021.114578	Original search	Preclinical	Classical AD	Amyloid pathology	Transgenic model 5xFAD	Mouse	GLP1 receptor agonist	Liraglutide (subcutaneous)
Semaglutide ameliorates Alzheimer's disease and restores oxytocin in APP/PS1 mice and human brain organoid models	Zhang Y, Tang C, He Y, Zhang Y, Li Q, Zhang T, Zhao B, Tong A, Zhong Q, Zhong Z.	Biomed Pharmacother	2024	39405916	10.1016/j.biopha.2024.117540	Original search	Preclinical	Classical AD	Amyloid pathology	Transgenic model APP/PS1	Mouse	GLP1 receptor agonist	Semaglutide (subcutaneous)
Biliverdin Reductase-A Mediates the Beneficial Effects of Intranasal Insulin in Alzheimer Disease	Barone E, Tramutola A, Triani F, Calcagnini S, Di Domenico F, Ripoli C, Gaetani S, Grassi C, Butterfield DA, Cassano T, Perluigi M.	Mol Neurobiol	2019	30073505	10.1007/s12035-018-1231-5	Original search	Preclinical	Classical AD	Amyloid and tau pathologies	Transgenic model 3xTg-AD	Mouse	Insulin	Insulin Intranasal)
MicroRNA modulation is a potential molecular mechanism for neuroprotective effects of intranasal insulin administration in amyloid βeta oligomer induced Alzheimer's like rat model	Bazrgar M, Khodabakhsh P, Dargahi L, Mohagheghi F, Ahmadiani A.	Exp Gerontol	2022	35476966	10.1016/j.exger.2022.111812	Original search	Preclinical	Classical AD	Amyloid pathology	Aß oligomers injection (intrahippocampal)	Rat	Insulin	Insulin (intranasal)
Intranasal insulin restores insulin signaling, increases synaptic proteins, and reduces Aβ level and microglia activation in the brains of 3xTg-AD mice	Chen Y, Zhao Y, Dai CL, Liang Z, Run X, Iqbal K, Liu F, Gong CX.	Exp Neurol	2014	24918340	10.1016/j.expneurol.2014.06.004	Original search	Preclinical	Classical AD	Amyloid and tau pathologies	Transgenic model 3xTg-AD	Mouse	Insulin	Insulin (intranasal)
Amino Acid Compound 2 (AAC2) Treatment Counteracts Insulin-Induced Synaptic Gene Expression and Seizure-Related Mortality in a Mouse Model of Alzheimer's Disease	Deng Z, Lee A, Lin T, Taneja S, Kowdley D, Leung JH, Hill M, Tao T, Fitzgerald J, Yu L, Blakeslee JJ, Townsend K, Weil ZM, Parquette JR, Ziouzenkova O.	Int J Mol Sci	2024	39519239	10.3390/ijms252111689	Original search	Preclinical	Classical AD	Amyloid pathology	Transgenic model APP/PS1	Mouse	Insulin	Insulin (intraperitoneal)
Intranasal insulin intake and exercise improve memory function in amyloid-β induced Alzheimer's-like disease in rats: Involvement of hippocampal BDNF-TrkB receptor	Farokhi Larijani S, Hassanzadeh G, Zahmatkesh M, Radfar F, Farahmandfar M.	Behav Brain Res	2024	38104636	10.1016/j.bbr.2023.114814	Original search	Preclinical	Classical AD	Amyloid pathology	Aß25-35 injection (icv)	Rat	Insulin	Insulin (intranasal)
Intranasal insulin activates Akt2 signaling pathway in the hippocampus of wild-type but not in APP/PS1 Alzheimer model mice	Gabbouj S, Natunen T, Koivisto H, Jokivarsi K, Takalo M, Marttinen M, Wittrahm R, Kemppainen S, Naderi R, Posado-Fernández A, Ryhänen S, Mäkinen P, Paldanius KMA, Doria G, Poutiainen P, Flores O, Haapasalo A, Tanila H, Hiltunen M.	Neurobiol Aging	2019	30554086	10.1016/j.neurobiolaging.2018.11.008	Original search	Preclinical	Classical AD	Amyloid pathology	Transgenic model APP/PS1	Mouse	Insulin	Insulin (intranasal)
Intranasal insulin treatment ameliorates spatial memory, muscular strength, and frailty deficits in 5xFAD mice	Gendron WH, Fertan E, Roddick KM, Wong AA, Maliougina M, Hiani YE, Anini Y, Brown RE.	Physiol Behav	2024	38750806	10.1016/j.physbeh.2024.114583	Original search	Preclinical	Classical AD	Amyloid pathology	Transgenic model 5xFAD	Mouse	Insulin	Insulin (intranasal)
Insulin protects against Aβ-induced spatial memory impairment, hippocampal apoptosis and MAPKs signaling disruption	Ghasemi R, Zarifkar A, Rastegar K, maghsoudi N, Moosavi M.	Neuropharmacology	2014	24881967	10.1016/j.neuropharm.2014.01.036	Original search	Preclinical	Classical AD	Amyloid pathology	Aß25-35 injection (intrahippocampal)	Rat	Insulin	Insulin (intrahippocampal)
Insulin differentially modulates GABA signalling in hippocampal neurons and, in an age-dependent manner, normalizes GABA-activated currents in the tg-APPSwe mouse model of Alzheimer's disease	Hammoud H, Netsyk O, Tafreshiha AS, Korol SV, Jin Z, Li JP, Birnir B.	Acta Physiol (Oxf)	2021	33559388	10.1111/apha.13623	Original search	Preclinical	Classical AD	Amyloid pathology	Transgenic model Tg-APPSwe	Mouse	Insulin	Insulin (ex vivo)
Effect of insulin on the cognizing function and expression of hippocampal Abeta1-40 of rat with Alzheimer disease	Jiang LH, Zhang YN, Wu XW, Song FF, Guo DY.	Chin Med J (Engl)	2008	18701049		Original search	Preclinical	Classical AD	Amyloid pathology	Aß1-40 injection (intrahippocampal)	Rat	Insulin	Insulin (subcutaneous)
From Determining Brain Insulin Resistance in a Sporadic Alzheimer's Disease Model to Exploring the Region-Dependent Effect of Intranasal Insulin	Knezovic A, Budisa S, Babic Perhoc A, Homolak J, Osmanovic Barilar J.	Mol Neurobiol	2023	36596966	10.1007/s12035-022-03188-5	Original search	Preclinical	Classical AD	Drug-induced	STZ (intracerebroventricular)	Rat	Insulin	Insulin (intranasal)
Brain insulin response and peripheral metabolic changes in a Tau transgenic mouse model	Leboucher A, Ahmed T, Caron E, Tailleux A, Raison S, Joly-Amado A, Marciniak E, Carvalho K, Hamdane M, Bantubungi K, Lancel S, Eddarkaoui S, Caillierez R, Vallez E, Staels B, Vieau D, Balschun D, Buee L, Blum D.	Neurobiol Dis	2019	30665005	10.1016/j.nbd.2019.01.008	Original search	Preclinical	Classical AD	Tau pathology	Transgenic model THY-Tau22	Mouse	Insulin	Insulin (intracerebroventricular)
Cerebrovascular insulin receptors are defective in Alzheimer's disease	Leclerc M, Bourassa P, Tremblay C, Caron V, Sugère C, Emond V, Bennett DA, Calon F.	Brain	2023	36280236	10.1093/brain/awac309	Original search	Preclinical	Classical AD	Amyloid and tau pathologies	Transgenic model 3xTg-AD	Mouse	Insulin	Insulin (intracarotid)
Insulin rescues amyloid beta-induced impairment of hippocampal long-term potentiation	Lee CC, Kuo YM, Huang CC, Hsu KS.	Neurobiol Aging	2009	17692997	10.1016/j.neurobiolaging.2007.06.014	Original search	Preclinical	Classical AD	Amyloid pathology	Aß1-42 and Aß25-35 ex vivo administration to hippocampal slices	Rat	Insulin	Insulin (ex vivo)
Alzheimer's phenotypes induced by overexpression of human presenilin 2 mutant proteins stimulate significant changes in key factors of glucose metabolism	Lee YJ, Kim JE, Hwang IS, Kwak MH, Lee JH, Jung YJ, An BS, Kwon HS, Kim BC, Kim SJ, Kim JM, Hwang DY.	Mol Med Rep	2013	23546527	10.3892/mmr.2013.1404	Original search	Preclinical	Classical AD	Amyloid pathology	Transgenic model NSE/hPS2m Tg	Mouse	Insulin	Insulin (subcutaneous)
Intranasal insulin alleviates cognitive deficits and amyloid pathology in young adult APPswe/PS1dE9 mice	Mao YF, Guo Z, Zheng T, Jiang Y, Yan Y, Yin X, Chen Y, Zhang B.	Aging Cell	2016	27457264	10.1111/acel.12498	Original search	Preclinical	Classical AD	Amyloid pathology	Transgenic model APP/PS1	Mouse	Insulin	Insulin (intranasal)
Moderate aerobic training enhances the effectiveness of insulin therapy through hypothalamic IGF1 signaling in rat model of Alzheimer's disease	Radfar F, Shahbazi M, Tahmasebi Boroujeni S, Arab Ameri E, Farahmandfar M.	Sci Rep	2024	38987609	10.1038/s41598-024-66637-2	Original search	Preclinical	Classical AD	Amyloid pathology	Aß25-35 injection (icv)	Rat	Insulin	Insulin (intranasal)
The Effects of Peripheral and Central High Insulin on Brain Insulin Signaling and Amyloid-β in Young and Old APP/PS1 Mice	Stanley M, Macauley SL, Caesar EE, Koscal LJ, Moritz W, Robinson GO, Roh J, Keyser J, Jiang H, Holtzman DM.	J Neurosci	2016	27852778	10.1523/JNEUROSCI.2119-16.2016	Original search	Preclinical	Classical AD	Amyloid pathology	Transgenic model APP/PS1	Mouse	Insulin	Insulin (reverse microdialysis)
Multi Targeted Therapy for Alzheimer's Disease by Guanidinium-Modified Calixarene and Cyclodextrin Co-Assembly Loaded with Insulin	Zhang QY, Wang Q, Fu JX, Xu XX, Guo DS, Pan YC, Zhang T, Wang H.	ACS Nano	2024	39499644	10.1021/acsnano.4c05693	Original search	Preclinical	Classical AD	Amyloid pathology	Transgenic model 5xFAD	Mouse	Insulin	Insulin (intranasal)
Neuroprotective effect of PPAR alpha and gamma agonists in a mouse model of amyloidogenesis through modulation of the Wnt/beta catenin pathway via targeting alpha- and beta-secretases	Assaf N, El-Shamarka ME, Salem NA, Khadrawy YA, El Sayed NS.	Prog Neuropsychopharmacol Biol Psychiatry	2020	31669201	10.1016/j.pnpbp.2019.109793	Original search	Preclinical	Classical AD	Amyloid pathology	Aß1-40 injection (intracerebroventricular)	Mouse	TZD	Pioglitazone
Proteomic differences in brain vessels of Alzheimer's disease mice: Normalization by PPARγ agonist pioglitazone	Badhwar A, Brown R, Stanimirovic DB, Haqqani AS, Hamel E.	J Cereb Blood Flow Metab	2017	27339263	10.1177/0271678X16655172	Original search	Preclinical	Classical AD	Amyloid pathology	Transgenic model hAPP/J20	Mouse	TZD	Pioglitazone (oral)
Study of the effect of inhibiting galanin in Alzheimer's disease induced in rats	Baraka A, ElGhotny S.	Eur J Pharmacol	2010	20639139	10.1016/j.ejphar.2010.05.030	Original search	Preclinical	Classical AD	Amyloid pathology	Aß25-35 injection (intracerebroventricular)	Rat	Sulfonylurea and TZD	Glibenclamide (oral) - pioglitazone (oral)
Glibenclamide modulates microglial function and attenuates Aβ deposition in 5XFAD mice	Ju YJ, Kim N, Gee MS, Jeon SH, Lee D, Do J, Ryu JS, Lee JK.	Eur J Pharmacol	2020	32721448	10.1016/j.ejphar.2020.173416	Original search	Preclinical	Classical AD	Amyloid pathology	Transgenic model 5xFAD	Mouse	Sulfonylurea	Glibenclamide (oral)
ATP-sensitive potassium-channel inhibitor glibenclamide attenuates HPA axis hyperactivity, depression- and anxiety-related symptoms in a rat model of Alzheimer's disease	Esmaeili MH, Bahari B, Salari AA.	Brain Res Bull	2018	29307659	10.1016/j.brainresbull.2018.01.001	Original search	Preclinical	Classical AD	Amyloid pathology	Aß25-35 injection (intracerebroventricular)	Rat	Sulfonylurea	Glibenclamide (oral)
Pre-therapeutic microglia activation and sex determine therapy effects of chronic immunomodulation	Biechele G, Blume T, Deussing M, Zott B, Shi Y, Xiang X, Franzmeier N, Kleinberger G, Peters F, Ochs K, Focke C, Sacher C, Wind K, Schmidt C, Lindner S, Gildehaus FJ, Eckenweber F, Beyer L, von Ungern-Sternberg B, Bartenstein P, Baumann K, Dorostkar MM, Rominger A, Cumming P, Willem M, Adelsberger H, Herms J, Brendel M.	Theranostics	2021	34522221	10.7150/thno.64022	Original search	Preclinical	Classical AD	Amyloid pathology	Transgenic models PS2APP and AppNL-G-F	Mouse	TZD	Pioglitazone
Reverting Metabolic Dysfunction in Cortex and Cerebellum of APP/PS1 Mice, a Model for Alzheimer's Disease by Pioglitazone, a Peroxisome Proliferator-Activated Receptor Gamma (PPARγ) Agonist	Chang KL, Wong LR, Pee HN, Yang S, Ho PC.	Mol Neurobiol	2019	31016475	10.1007/s12035-019-1586-2	Original search	Preclinical	Classical AD	Amyloid pathology	Transgenic model APP/PS1	Mouse	TZD	Pioglitazone (oral)
Anti-diabetes drug pioglitazone ameliorates synaptic defects in AD transgenic mice by inhibiting cyclin-dependent kinase5 activity	Chen J, Li S, Sun W, Li J.	PLoS One	2015	25875370	10.1371/journal.pone.0123864	Original search	Preclinical	Classical AD	Amyloid pathology	Transgenic model APP/PS1	Mouse	TZD	Pioglitazone (ex vivo)
Enhancement of select cognitive domains with rosiglitazone implicates dorsal hippocampus circuitry sensitive to PPARγ agonism in an Alzheimer's mouse model	Cortez I, Hernandez CM, Dineley KT.	Brain Behav	2021	33382528	10.1002/brb3.1973	Original search	Preclinical	Classical AD	Amyloid pathology	Transgenic model Tg2576	Mouse	TZD	Rosiglitazone (oral)
Cognitive enhancement with rosiglitazone links the hippocampal PPARγ and ERK MAPK signaling pathways	Denner LA, Rodriguez-Rivera J, Haidacher SJ, Jahrling JB, Carmical JR, Hernandez CM, Zhao Y, Sadygov RG, Starkey JM, Spratt H, Luxon BA, Wood TG, Dineley KT.	J Neurosci	2012	23175826	10.1523/JNEUROSCI.2153-12.2012	Original search	Preclinical	Classical AD	Amyloid pathology	Transgenic model Tg2576	Mouse	TZD	Rosiglitazone (oral)
Rosiglitazone rescues memory impairment in Alzheimer's transgenic mice: mechanisms involving a reduced amyloid and tau pathology	Escribano L, Simón AM, Gimeno E, Cuadrado-Tejedor M, López de Maturana R, García-Osta A, Ricobaraza A, Pérez-Mediavilla A, Del Río J, Frechilla D.	Neuropsychopharmacology	2010	20336061	10.1038/npp.2010.32	Original search	Preclinical	Classical AD	Amyloid pathology	Transgenic model APP/J20 Swedish-Indiana	Mouse	TZD	Rosiglitazone (oral)
Rosiglitazone reverses memory decline and hippocampal glucocorticoid receptor down-regulation in an Alzheimer's disease mouse model	Escribano L, Simón AM, Pérez-Mediavilla A, Salazar-Colocho P, Del Río J, Frechilla D.	Biochem Biophys Res Commun	2009	19109927	10.1016/j.bbrc.2008.12.071	Original search	Preclinical	Classical AD	Amyloid pathology	Transgenic model APP/J20 Swedish-Indiana	Mouse	TZD	Rosiglitazone (oral)
Acute treatment with the PPARgamma agonist pioglitazone and ibuprofen reduces glial inflammation and Abeta1-42 levels in APPV717I transgenic mice	Heneka MT, Sastre M, Dumitrescu-Ozimek L, Hanke A, Dewachter I, Kuiperi C, O'Banion K, Klockgether T, Van Leuven F, Landreth GE.	Brain	2005	15817521	10.1093/brain/awh452	Original search	Preclinical	Classical AD	Amyloid pathology	Transgenic model APPV717I	Mouse	TZD	Pioglitazone (oral)
Pan-PPAR modulation effectively protects APP/PS1 mice from amyloid deposition and cognitive deficits	Kummer MP, Schwarzenberger R, Sayah-Jeanne S, Dubernet M, Walczak R, Hum DW, Schwartz S, Axt D, Heneka MT.	Mol Neurobiol	2015	24838579	10.1007/s12035-014-8743-4	Original search	Preclinical	Classical AD	Amyloid pathology	Transgenic model APP/PS1	Mouse	TZD	Pioglitazone (oral); GFT1803 (oral)
Long-Term Pioglitazone Treatment Has No Significant Impact on Microglial Activation and Tau Pathology in P301S Mice	Kunze LH, Ruch F, Biechele G, Eckenweber F, Wind-Mark K, Dinkel L, Feyen P, Bartenstein P, Ziegler S, Paeger L, Tahirovic S, Herms J, Brendel M.	Int J Mol Sci	2023	37373253	10.3390/ijms241210106	Original search	Preclinical	Classical AD	Tau pathology	Transgenic model P301S	Mouse	TZD	Pioglitazone (oral)
Propane-2-sulfonic acid octadec-9-enyl-amide, a novel PPARα/γ dual agonist, attenuates molecular pathological alterations in learning memory in AD mice	Li Y, Zhang Y, Wang Q, Wu C, Du G, Zeng Y, Song Z, Jiang X, Jiang X, Zhuo R, Li J.	Neurol Res	2024	38577889	10.1080/01616412.2024.2325313	Original search	Preclinical	Classical AD	Amyloid pathology	Aß25-35 injection (icv)	Mouse	PPAR agonist	N15 (PPARα/γ dual agonist)
Intranasal 15d-PGJ2 ameliorates brain glucose hypometabolism via PPARγ-dependent activation of PGC-1α/GLUT4 signalling in APP/PS1 transgenic mice	Li Z, Zhang Y, Zheng Y, Liu W, Zhang X, Li W, Zhang D, Cai Q, Wang S, Meng X, Huang G.	Neuropharmacology	2021	34175325	10.1016/j.neuropharm.2021.108685	Original search	Preclinical	Classical AD	Amyloid pathology	Transgenic model APP/PS1	Mouse	PPAR agonist	15dPGJ2 (intranasal)
Mechanisms underlying the rapid peroxisome proliferator-activated receptor-γ-mediated amyloid clearance and reversal of cognitive deficits in a murine model of Alzheimer's disease	Mandrekar-Colucci S, Karlo JC, Landreth GE.	J Neurosci	2012	22836247	10.1523/JNEUROSCI.5268-11.2012	Original search	Preclinical	Classical AD	Amyloid pathology	Transgenic model APP/PS1	Mouse	TZD	Pioglitazone (oral)
Effects of long-term treatment with pioglitazone on cognition and glucose metabolism of PS1-KI, 3xTg-AD, and wild-type mice	Masciopinto F, Di Pietro N, Corona C, Bomba M, Pipino C, Curcio M, Di Castelnuovo A, Ciavardelli D, Silvestri E, Canzoniero LM, Sekler I, Pandolfi A, Sensi SL.	Cell Death Dis	2012	23254291	10.1038/cddis.2012.189	Original search	Preclinical	Classical AD	Amyloid and tau pathologies	Transgenic models 3xTg-AD and PS1-KI	Mouse	TZD	Pioglitazone (oral)
Cognitive enhancing treatment with a PPARγ agonist normalizes dentate granule cell presynaptic function in Tg2576 APP mice	Nenov MN, Laezza F, Haidacher SJ, Zhao Y, Sadygov RG, Starkey JM, Spratt H, Luxon BA, Dineley KT, Denner L.	J Neurosci	2014	24431460	10.1523/JNEUROSCI.3413-13.2014	Original search	Preclinical	Classical AD	Amyloid pathology	Transgenic model Tg2576	Mouse	TZD	Rosiglitazone (oral)
Impaired firing properties of dentate granule neurons in an Alzheimer's disease animal model are rescued by PPARγ agonism	Nenov MN, Tempia F, Denner L, Dineley KT, Laezza F.	J Neurophysiol	2015	25540218	10.1152/jn.00419.2014	Original search	Preclinical	Classical AD	Amyloid pathology	Transgenic model Tg2576	Mouse	TZD	Rosiglitazone (oral)
Complete rescue of cerebrovascular function in aged Alzheimer's disease transgenic mice by antioxidants and pioglitazone, a peroxisome proliferator-activated receptor gamma agonist	Nicolakakis N, Aboulkassim T, Ongali B, Lecrux C, Fernandes P, Rosa-Neto P, Tong XK, Hamel E.	J Neurosci	2008	18784309	10.1523/JNEUROSCI.3348-08.2008	Original search	Preclinical	Classical AD	Amyloid pathology	Transgenic model APP/J20 Swedish-Indiana	Mouse	TZD	Pioglitazone (oral)
Rosiglitazone improves spatial memory and decreases insoluble Aβ(1-42) in APP/PS1 mice	O'Reilly JA, Lynch M.	J Neuroimmune Pharmacol	2012	21617889	10.1007/s11481-011-9282-7	Original search	Preclinical	Classical AD	Amyloid pathology	Transgenic model APP/PS1	Mouse	TZD	Rosiglitazone (oral)
Pioglitazone improves reversal learning and exerts mixed cerebrovascular effects in a mouse model of Alzheimer's disease with combined amyloid-β and cerebrovascular pathology	Papadopoulos P, Rosa-Neto P, Rochford J, Hamel E.	PLoS One	2013	23874687	10.1371/journal.pone.0068612	Original search	Preclinical	Classical AD	Amyloid pathology	Transgenic model A/T mice	Mouse	TZD	Pioglitazone (oral)
Rosiglitazone attenuates learning and memory deficits in Tg2576 Alzheimer mice	Pedersen WA, McMillan PJ, Kulstad JJ, Leverenz JB, Craft S, Haynatzki GR.	Exp Neurol	2006	16515786	10.1016/j.expneurol.2006.01.018	Original search	Preclinical	Classical AD	Amyloid pathology	Transgenic model Tg2576	Mouse	TZD	Rosiglitazone (oral)
Role of nuclear receptor on regulation of BDNF and neuroinflammation in hippocampus of β-amyloid animal model of Alzheimer's disease	Prakash A, Kumar A.	Neurotox Res	2014	24277156	10.1007/s12640-013-9437-9	Original search	Preclinical	Classical AD	Amyloid pathology	Aß1-42 injection (intracerebroventricular)	Rat	TZD	Pioglitazone (oral)
Autoradiographical imaging of PPARgamma agonist effects on PBR/TSPO binding in TASTPM mice	Roberts JC, Friel SL, Roman S, Perren M, Harper A, Davis JB, Richardson JC, Virley D, Medhurst AD.	Exp Neurol	2009	19320004	10.1016/j.expneurol.2009.01.002	Original search	Preclinical	Classical AD	Amyloid pathology	Transgenic model TASTPM (Thy-1 APP695swe/Thy-1 PS-1.M146V)	Mouse	TZD	Pioglitazone (oral); ciglitazone (oral)
Rosiglitazone reversal of Tg2576 cognitive deficits is independent of peripheral gluco-regulatory status	Rodriguez-Rivera J, Denner L, Dineley KT.	Behav Brain Res	2011	20709114	10.1016/j.bbr.2010.08.002	Original search	Preclinical	Classical AD	Amyloid pathology	Transgenic model Tg2576	Mouse	TZD	Rosiglitazone (oral)
Long-term pioglitazone treatment improves learning and attenuates pathological markers in a mouse model of Alzheimer's disease	Searcy JL, Phelps JT, Pancani T, Kadish I, Popovic J, Anderson KL, Beckett TL, Murphy MP, Chen KC, Blalock EM, Landfield PW, Porter NM, Thibault O.	J Alzheimers Dis	2012	22495349	10.3233/JAD-2012-111661	Original search	Preclinical	Classical AD	Amyloid and tau pathologies	Transgenic model 3xTg-AD	Mouse	TZD	Pioglitazone (oral)
PPARγ agonist-loaded PLGA-PEG nanocarriers as a potential treatment for Alzheimer's disease: in vitro and in vivo studies	Silva-Abreu M, Calpena AC, Andrés-Benito P, Aso E, Romero IA, Roig-Carles D, Gromnicova R, Espina M, Ferrer I, García ML, Male D.	Int J Nanomedicine	2018	30271148	10.2147/IJN.S171490	Original search	Preclinical	Classical AD	Amyloid pathology	Transgenic model APP/PS1	Mouse	TZD	Pioglitazone (oral; free and loaded-nanoparticles)
Combined Liver X Receptor/Peroxisome Proliferator-activated Receptor γ Agonist Treatment Reduces Amyloid β Levels and Improves Behavior in Amyloid Precursor Protein/Presenilin 1 Mice	Skerrett R, Pellegrino MP, Casali BT, Taraboanta L, Landreth GE.	J Biol Chem	2015	26163517	10.1074/jbc.M115.652008	Original search	Preclinical	Classical AD	Amyloid pathology	Transgenic model APP/PS1	Mouse	TZD	Pioglitazone (oral gavage)
PPARγ agonist pioglitazone improves cerebellar dysfunction at pre-Aβ deposition stage in APPswe/PS1dE9 Alzheimer's disease model mice	Toba J, Nikkuni M, Ishizeki M, Yoshii A, Watamura N, Inoue T, Ohshima T.	Biochem Biophys Res Commun	2016	27059136	10.1016/j.bbrc.2016.04.012	Original search	Preclinical	Classical AD	Amyloid pathology	Transgenic model APP/PS1	Mouse	TZD	Pioglitazone (oral)
Activation of Wnt signaling by lithium and rosiglitazone reduced spatial memory impairment and neurodegeneration in brains of an APPswe/PSEN1DeltaE9 mouse model of Alzheimer's disease	Toledo EM, Inestrosa NC.	Mol Psychiatry	2010	19621015	10.1038/mp.2009.72	Original search	Preclinical	Classical AD	Amyloid pathology	Transgenic model APP/PS1	Mouse	TZD	Rosiglitazone (oral gavage)
Rosiglitazone prevents the memory deficits induced by amyloid-beta oligomers via inhibition of inflammatory responses	Xu S, Guan Q, Wang C, Wei X, Chen X, Zheng B, An P, Zhang J, Chang L, Zhou W, Mody I, Wang Q.	Neurosci Lett	2014	24933538	10.1016/j.neulet.2014.06.010	Original search	Preclinical	Classical AD	Amyloid pathology	Aß oligomers injection (intrahippocampal)	Rat	TZD	Rosiglitazone (intrahippocampal)
PPARγ/RXRα-induced and CD36-mediated microglial amyloid-β phagocytosis results in cognitive improvement in amyloid precursor protein/presenilin 1 mice	Yamanaka M, Ishikawa T, Griep A, Axt D, Kummer MP, Heneka MT.	J Neurosci	2012	23197723	10.1523/JNEUROSCI.1569-12.2012	Original search	Preclinical	Classical AD	Amyloid pathology	Transgenic model APP/PS1	Mouse	PPAR agonist	DSP-8658 (oral)
Anti-inflammatory drug therapy alters beta-amyloid processing and deposition in an animal model of Alzheimer's disease	Yan Q, Zhang J, Liu H, Babu-Khan S, Vassar R, Biere AL, Citron M, Landreth G.	J Neurosci	2003	12930788	10.1523/JNEUROSCI.23-20-07504.2003	Original search	Preclinical	Classical AD	Amyloid pathology	Transgenic model Tg2576	Mouse	TZD	Pioglitazone (oral)
Neuroinflammation impairs adaptive structural plasticity of dendritic spines in a preclinical model of Alzheimer's disease	Zou C, Shi Y, Ohli J, Schüller U, Dorostkar MM, Herms J.	Acta Neuropathol	2016	26724934	10.1007/s00401-015-1527-8	Original search	Preclinical	Classical AD	Amyloid pathology	Transgenic model APP/PS1	Mouse	TZD	Pioglitazone (oral)
Metformin Attenuates Tau Pathology in Tau-Seeded PS19 Mice	Zhao S, Fan Z, Zhang X, Li Z, Shen T, Li K, Yan Y, Yuan Y, Pu J, Tian J, Liu Z, Chen Y, Zhang B.	Neurotherapeutics	2023	36422837	10.1007/s13311-022-01316-6	Original search	Preclinical	Classical AD	Tau pathology	Transgenic model P301S (PS19)	Mouse	Biguanide	Metformin (oral)
The Insulin Sensitizer KBP-336 Prevents Diabetes-Induced Cognitive decline in ZDF Rats	Larsen AT, Mohamed KE, Petersen EA, Karsdal MA, Henriksen K.	J Prev Alzheimers Dis	2024	39044524	10.14283/jpad.2024.74	Original search	Preclinical	Metabolic impairment	T2D	Zucker diabetic fatty rats	Rat	Amylin analog	KBP-336 (dual amylin/calcitonin receptor agonist) (injected)
Effects of antidiabetic agents on Alzheimer's disease biomarkers in experimentally induced hyperglycemic rat model by streptozocin	Ali SK, Ali RH.	PLoS One	2022	35802659	10.1371/journal.pone.0271138	Original search	Preclinical	Metabolic impairment	Drug-induced T1D	STZ (intraperitoneal)	Rat	Biguanide / Insulin / Sulfonylurea	Metformin (oral) - insulin (subcutaneous) - glibenclamide (oral)
Prolonged metformin treatment leads to reduced transcription of Nrf2 and neurotrophic factors without cognitive impairment in older C57BL/6J mice	Allard JS, Perez EJ, Fukui K, Carpenter P, Ingram DK, de Cabo R	Behav Brain Res	2016	26698400	10.1016/j.bbr.2015.12.012	Added through citations	Preclinical	Metabolic impairment	Diet-induced T2D	High-fat diet	Mouse	Biguanide	Metformin (oral)
Effect of canagliflozin and metformin on cortical neurotransmitters in a diabetic rat model	Arafa NM, Marie MA, AlAzimi SA.	Chem Biol Interact	2016	27566243	10.1016/j.cbi.2016.08.016	Added through citations	Preclinical	Metabolic impairment	Drug+diet-induced T2D	STZ (intraperitoneal) + High-fat diet	Rat	Biguanide; SGLT2i	Metformin (oral); canagliflozin (oral)
Oxidative stress and expression of insulin signaling proteins in the brain of diabetic rats: Role of Nigella sativa oil and antidiabetic drugs	Balbaa M, Abdulmalek SA, Khalil S.	PLoS One	2017	28505155	10.1371/journal.pone.0172429	Original search	Preclinical	Metabolic impairment	Drug+diet-induced T2D	STZ (intraperitoneal) + High-fat diet	Rat	Biguanide / Sulfonylurea	Metformin (oral) - glimepiride (oral)
Increased oxidative stress contributes to enhance brain amyloidogenesis and blunts energy metabolism in sucrose-fed rat: effect of AMPK activation	Camacho-Castillo L, Phillips-Farfán BV, Rosas-Mendoza G, Baires-López A, Toral-Ríos D, Campos-Peña V, Carvajal K.	Sci Rep	2021	34599229	10.1038/s41598-021-98983-w	Original search	Preclinical	Metabolic impairment	PreDM	Diet-induced PreDM (30% sucrose)	Rat	Biguanide	Metformin (oral)
Metformin attenuates diabetes-induced tau hyperphosphorylation in vitro and in vivo by enhancing autophagic clearance	Chen JL, Luo C, Pu D, Zhang GQ, Zhao YX, Sun Y, Zhao KX, Liao ZY, Lv AK, Zhu SY, Zhou J, Xiao Q.	Exp Neurol	2019	30219731	10.1016/j.expneurol.2018.09.008	Original search	Preclinical	Metabolic impairment	T2D	Transgenic model db/db	Mouse	Biguanide	Metformin (intraperitoneal)
Associations among the TREM-1 Pathway, Tau Hyperphosphorylation, Prolactin Expression, and Metformin in Diabetes Mice	Duc Nguyen H, Hoang NMH, Jo WH, Ham JR, Lee MK, Kim MS.	Neuroimmunomodulation	2022	35130556	10.1159/000521013	Original search	Preclinical	Metabolic impairment	Drug-induced T1D	STZ (intraperitoneal)	Mouse	Biguanide	Metformin (oral)
A high fat, sugar, and salt Western diet induces motor-muscular and sensory dysfunctions and neurodegeneration in mice during aging: Ameliorative action of metformin	Hong S, Nagayach A, Lu Y, Peng H, Duong QA, Pham NB, Vuong CA, Bazan NG.	CNS Neurosci Ther	2021	34510763	10.1111/cns.13726	Original search	Preclinical	Metabolic impairment	Diet-induced T2D	High Fat Sugar Salt	Mouse	Biguanide	Metformin (intraperitoneal)
Comparison of the independent and combined effects of sub-chronic therapy with metformin and a stable GLP-1 receptor agonist on cognitive function, hippocampal synaptic plasticity and metabolic control in high-fat fed mice	Lennox R, Porter DW, Flatt PR, Holscher C, Irwin N, Gault VA	Neuropharmacology	2014	24998752	10.1016/j.neuropharm.2014.06.026	Added through citations	Preclinical	Metabolic impairment	Diet-induced T2D	High-fat diet	Mouse	GLP1 receptor agonist; biguanide	Val8GLP1, metformin
Metformin attenuates Alzheimer's disease-like neuropathology in obese, leptin-resistant mice	Li J, Deng J, Sheng W, Zuo Z.	Pharmacol Biochem Behav	2012	22425595	10.1016/j.pbb.2012.03.002	Original search	Preclinical	Metabolic impairment	T2D	Transgenic model db/db	Mouse	Biguanide	Metformin (intraperitoneal)
A high-fat-diet-induced cognitive deficit in rats that is not prevented by improving insulin sensitivity with metformin	McNeilly AD, Williamson R, Balfour DJ, Stewart CA, Sutherland C.	Diabetologia	2012	22898768	10.1007/s00125-012-2686-y	Original search	Preclinical	Metabolic impairment	Diet-induced PreDM/T2D	High-fat diet	Rat	Biguanide	Metformin (oral)
Metformin prevents p-tau and amyloid plaque deposition and memory impairment in diabetic mice	Oliveira WH, Braga CF, Lós DB, Araújo SMR, França MR, Duarte-Silva E, Rodrigues GB, Rocha SWS, Peixoto CA.	Exp Brain Res	2021	34283253	10.1007/s00221-021-06176-8	Original search	Preclinical	Metabolic impairment	Drug-induced T1D	STZ (intraperitoneal)	Mouse	Biguanide	Metformin
Piracetam Facilitates the Anti-Amnesic but not Anti-Diabetic Activity of Metformin in Experimentally Induced Type-2 Diabetic Encephalopathic Rats	Pandey S, Garabadu D.	Cell Mol Neurobiol	2017	27585927	10.1007/s10571-016-0418-4	Original search	Preclinical	Metabolic impairment	Drug-induced T2D	STZ + Nicotinamide (intraperitoneal)	Rat	Biguanide	Metformin (oral)
Amelioration of Hippocampal Insulin Resistance Reduces Tau Hyperphosphorylation and Cognitive Decline Induced by Isoflurane in Mice	Peng L, Fang X, Xu F, Liu S, Qian Y, Gong X, Zhao X, Ma Z, Xia T, Gu X.	Front Aging Neurosci	2021	34512303	10.3389/fnagi.2021.686506	Original search	Preclinical	Metabolic impairment	Drug-induced (HFD and STZ)	High-fat diet+STZ	Mouse	Biguanide	Metformin (intraperitoneal)
Effects of metformin on learning and memory behaviors and brain mitochondrial functions in high fat diet induced insulin resistant rats.	Pintana, H., Apaijai, N., Pratchayasakul, W., Chattipakorn, N., & Chattipakorn, S. C.	Life sciences	2012	22925597	10.1016/j.lfs.2012.08.017	Added through citations	Preclinical	Metabolic impairment	Drug-induced HFD	High-fat diet	Rat	Biguanide	Metformin (oral)
Exercise and metformin counteract altered mitochondrial function in the insulin-resistant brain	Ruegsegger GN, Vanderboom PM, Dasari S, Klaus KA, Kabiraj P, McCarthy CB, Lucchinetti CF, Nair KS.	JCI Insight	2019	31534057	10.1172/jci.insight.130681	Original search	Preclinical	Metabolic impairment	Diet-induced PreDM/T2D	High-fat diet	Mouse	Biguanide	Metformin (oral)
Metformin treatment ameliorates diabetes-associated decline in hippocampal neurogenesis and memory via phosphorylation of insulin receptor substrate 1	Tanokashira D, Kurata E, Fukuokaya W, Kawabe K, Kashiwada M, Takeuchi H, Nakazato M, Taguchi A.	FEBS Open Bio	2018	29988567	10.1002/2211-5463.12436	Original search	Preclinical	Metabolic impairment	Diet-induced obese	High-fat diet	Mouse	Biguanide	Metformin (oral)
The dipeptidyl peptidase-4 inhibitor, linagliptin, improves cognitive impairment in streptozotocin-induced diabetic mice by inhibiting oxidative stress and microglial activation	Ide M, Sonoda N, Inoue T, Kimura S, Minami Y, Makimura H, Hayashida E, Hyodo F, Yamato M, Takayanagi R, Inoguchi T.	PLoS One	2020	32032367	10.1371/journal.pone.0228750	Original search	Preclinical	Metabolic impairment	Drug-induced T1D	STZ (intraperitoneal)	Mouse	DPP4i	Linagliptin (oral)
Sitagliptin increases tau phosphorylation in the hippocampus of rats with type 2 diabetes and in primary neuron cultures	Kim DH, Huh JW, Jang M, Suh JH, Kim TW, Park JS, Yoon SY.	Neurobiol Dis	2012	22245388	10.1016/j.nbd.2011.12.043	Original search	Preclinical	Metabolic impairment	T2D	Transgenic model OLETF	Rat	DPP4i	Sitagliptin (oral)
Glucagon-Like Peptide-1-Mediated Modulation of Inflammatory Pathways in the Diabetic Brain: Relevance to Alzheimer's Disease	Qin L, Chong T, Rodriguez R, Pugazhenthi S.	Curr Alzheimer Res	2016	27033055	10.2174/1567205013666160401114751	Original search	Preclinical	Metabolic impairment	T2D	Zucker diabetic fatty rats	Rat	DPP4i	Alogliptin (oral)
Effect of sitagliptin on the working memory and reference memory in type 2 diabetic Sprague-Dawley rats: possible role of adiponectin receptors 1	Sakr HF.	J Physiol Pharmacol	2013	24304575		Original search	Preclinical	Metabolic impairment	Drug+diet-induced T2D	STZ (intraperitoneal) + High-fat diet	Rat	DPP4i	Sitagliptin (orogastric gavage)
SGLT2 and DPP4 inhibitors improve Alzheimer's disease-like pathology and cognitive function through distinct mechanisms in a T2D-AD mouse model	Sim AY, Choi DH, Kim JY, Kim ER, Goh AR, Lee YH, Lee JE.	Biomed Pharmacother	2023	37871560	10.1016/j.biopha.2023.115755	Original search	Preclinical	Metabolic impairment	T2D	STZ (intraperitoneal) + High-fat diet	Mouse	SGLT2i / DPP4i	Empagliflozin (oral); sitagliptin (oral)
GLP-1 receptor nitration contributes to loss of brain pericyte function in a mouse model of diabetes	Bailey J, Coucha M, Bolduc DR, Burnett FN, Barrett AC, Ghaly M, Abdelsaid M.	Diabetologia	2022	35687178	10.1007/s00125-022-05730-5	Original search	Preclinical	Metabolic impairment	Drug+diet-induced T2D	STZ (intraperitoneal) + High-fat diet	Mouse	GLP1 receptor agonist	Exendin-4 (osmotic pump)
Brain GLP-1/IGF-1 Signaling and Autophagy Mediate Exendin-4 Protection Against Apoptosis in Type 2 Diabetic Rats	Candeias E, Sebastião I, Cardoso S, Carvalho C, Santos MS, Oliveira CR, Moreira PI, Duarte AI.	Mol Neurobiol	2018	28573460	10.1007/s12035-017-0622-3	Original search	Preclinical	Metabolic impairment	T2D	Transgenic model Goto Kakizaki	Rat	GLP1 receptor agonist	Exendin-4 (osmotic pump)
Semaglutide Attenuates Anxious and Depressive-Like Behaviors and Reverses the Cognitive Impairment in a Type 2 Diabetes Mellitus Mouse Model Via the Microbiota-Gut-Brain Axis	de Paiva IHR, da Silva RS, Mendonça IP, de Souza JRB, Peixoto CA.	J Neuroimmune Pharmacol	2024	39042202	10.1007/s11481-024-10142-w	Original search	Preclinical	Metabolic impairment	Diet-induced T2D	High-fat diet	Mouse	GLP1 receptor agonist	Semaglutide (intraperitoneal)
Exenatide upregulates gene expression of glucagon-like peptide-1 receptor and nerve growth factor in streptozotocin/nicotinamide-induced diabetic mice	Gumuslu E, Cine N, Ertan M, Mutlu O, Komsuoglu Celikyurt I, Ulak G.	Fundam Clin Pharmacol	2018	29091313	10.1111/fcp.12329	Original search	Preclinical	Metabolic impairment	Drug-induced T1D	STZ (intraperitoneal)	Mouse	GLP1 receptor agonist	Exenatide (subcutaneous)
Novel GLP-1 mimetics developed to treat type 2 diabetes promote progenitor cell proliferation in the brain	Hamilton A, Patterson S, Porter D, Gault VA, Holscher C.	J Neurosci Res	2011	21312223	10.1002/jnr.22565	Original search	Preclinical	Metabolic impairment	Diet-induced and genetic models	Transgenic model T2D (ob/ob; db/db) and diet-induced PreDM High-fat diet	Mouse	GLP1 receptor agonist	Exendin-4 (subcutaneous); liraglutide (subcutaneous)
Role of simvastatin and insulin in memory protection in a rat model of diabetes mellitus and dementia	Fawzy Fahim V, Wadie W, Shafik AN, Ishak Attallah M.	Brain Res Bull	2019	30395886	10.1016/j.brainresbull.2018.10.012	Original search	Preclinical	Metabolic impairment	Drug+diet-induced T2D	STZ (intraperitoneal)	Rat	Insulin	Insulin (subcutaneous)
Resveratrol and Metformin Recover Prefrontal Cortex AMPK Activation in Diet-Induced Obese Mice but Reduce BDNF and Synaptophysin Protein Content	Yang AJT, Frendo-Cumbo S, MacPherson REK.	J Alzheimers Dis	2019	31450493	10.3233/JAD-190123	Original search	Preclinical	Metabolic impairment	Diet-induced PreDM/T2D	High-fat diet	Mouse	Biguanide	Metformin
Early intervention with glucagon-like peptide 1 analog liraglutide prevents tau hyperphosphorylation in diabetic db/db mice	Ma DL, Chen FQ, Xu WJ, Yue WZ, Yuan G, Yang Y.	J Neurochem	2015	26183127	10.1111/jnc.13248	Original search	Preclinical	Metabolic impairment	T2D	Transgenic model db/db	Mouse	GLP1 receptor agonist	Liraglutide (subcutaneous)
Four weeks administration of Liraglutide improves memory and learning as well as glycaemic control in mice with high fat dietary-induced obesity and insulin resistance.	Porter, D. W., Kerr, B. D., Flatt, P. R., Holscher, C., & Gault, V. A.	Diabetes, obesity & metabolism	2010	20920042	10.1111/j.1463-1326.2010.01259.x	Added through citations	Preclinical	Metabolic impairment	Drug-induced HFD	High-fat diet	Mouse	GLP1 receptor agonist	Liraglutide (subcutaneous)
Exendin-4, a glucagon-like peptide-1 receptor agonist, reduces Alzheimer disease-associated tau hyperphosphorylation in the hippocampus of rats with type 2 diabetes	Xu W, Yang Y, Yuan G, Zhu W, Ma D, Hu S.	J Investig Med	2015	25479064	10.1097/JIM.0000000000000129	Original search	Preclinical	Metabolic impairment	Drug+diet-induced T2D	STZ (intraperitoneal) + High-fat diet	Rat	GLP1 receptor agonist	Exendin-4 (intraperitoneal)
The neuroprotection of liraglutide on diabetic cognitive deficits is associated with improved hippocampal synapses and inhibited neuronal apoptosis	Yan W, Pang M, Yu Y, Gou X, Si P, Zhawatibai A, Zhang Y, Zhang M, Guo T, Yi X, Chen L.	Life Sci	2019	31201846	10.1016/j.lfs.2019.116566	Original search	Preclinical	Metabolic impairment	Drug-induced T1D	STZ (intraperitoneal)	Mouse	GLP1 receptor agonist	Liraglutide (subcutaneous)
Exendin-4 reduces tau hyperphosphorylation in type 2 diabetic rats via increasing brain insulin level	Yang Y, Ma D, Xu W, Chen F, Du T, Yue W, Shao S, Yuan G.	Mol Cell Neurosci	2016	26640240	10.1016/j.mcn.2015.10.005	Original search	Preclinical	Metabolic impairment	Drug+diet-induced T2D	STZ (intraperitoneal) + High-fat diet	Rat	GLP1 receptor agonist	Exendin-4 (intraperitoneal)
Subcutaneous administration of liraglutide ameliorates Alzheimer-associated tau hyperphosphorylation in rats with type 2 diabetes	Yang Y, Zhang J, Ma D, Zhang M, Hu S, Shao S, Gong CX.	J Alzheimers Dis	2013	23948890	10.3233/JAD-130491	Original search	Preclinical	Metabolic impairment	Drug+diet-induced T2D	STZ (intraperitoneal) + High-fat diet	Rat	GLP1 receptor agonist	Liraglutide (subcutaneous)
Defective insulin signaling pathway and increased glycogen synthase kinase-3 activity in the brain of diabetic mice: parallels with Alzheimer's disease and correction by insulin	Jolivalt CG, Lee CA, Beiswenger KK, Smith JL, Orlov M, Torrance MA, Masliah E.	J Neurosci Res	2008	18627032	10.1002/jnr.21787	Original search	Preclinical	Metabolic impairment	Drug-induced T1D	STZ (intraperitoneal)	Mouse	Insulin	Insulin (subcutaneous)
Exendin-4 ameliorates tau hyperphosphorylation and cognitive impairment in type 2 diabetes through acting on Wnt/β-catenin/NeuroD1 pathway	Kang X, Wang D, Zhang L, Huang T, Liu S, Feng X, Guo Y, Zhang Z, Wang Z, Ren H, Yuan G.	Mol Med	2023	37667187	10.1186/s10020-023-00718-2	Original search	Preclinical	Metabolic impairment	Drug- and gentically-induced T2D	Transgenic model db/db and STZ+High-fat diet	Mouse	GLP1 receptor agonist / Insulin	Exendin-4 (subcutaneous); insulin (subcutaneous)
Activation of the insulin-signaling pathway in sciatic nerve and hippocampus of type 1 diabetic rats	King MR, Anderson NJ, Liu C, Law E, Cundiff M, Mixcoatl-Zecuatl TM, Jolivalt CG.	Neuroscience	2015	26149351	10.1016/j.neuroscience.2015.06.060	Original search	Preclinical	Metabolic impairment	Drug-induced T1D	STZ (intraperitoneal)	Rat	Insulin	Insulin (subcutaneous)
Insulin and IGF-I prevent brain atrophy and DNA loss in diabetes	Serbedzija P, Madl JE, Ishii DN.	Brain Res	2009	19781531	10.1016/j.brainres.2009.09.063	Original search	Preclinical	Metabolic impairment	Drug-induced T1D	STZ (intraperitoneal)	Rat	Insulin	Insulin (osmotic pumps)
Intranasal administration of insulin lowers amyloid-beta levels in rat model of diabetes	Subramanian S, John M.	Indian J Exp Biol	2012	22279939		Original search	Preclinical	Metabolic impairment	Drug-induced T1D	STZ (intraperitoneal)	Rat	Insulin	Insulin (intranasal)
Insulin treatment prevents the increase in D-serine in hippocampal CA1 area of diabetic rats	Yang J, Song Y, Wang H, Liu C, Li Z, Liu Y, Kong Y.	Am J Alzheimers Dis Other Demen	2015	25118332	10.1177/1533317514545379	Original search	Preclinical	Metabolic impairment	Drug-induced T1D	STZ (intraperitoneal)	Rat	Insulin	Insulin (subcutaneous implants)
Intranasal insulin ameliorates tau hyperphosphorylation in a rat model of type 2 diabetes	Yang Y, Ma D, Wang Y, Jiang T, Hu S, Zhang M, Yu X, Gong CX.	J Alzheimers Dis	2013	22936005	10.3233/JAD-2012-121294	Original search	Preclinical	Metabolic impairment	Drug+diet-induced T2D	STZ (intraperitoneal) + High-fat diet	Rat	Insulin	Insulin (intranasal)
Luseogliflozin, a sodium-glucose cotransporter-2 inhibitor, reverses cerebrovascular dysfunction and cognitive impairments in 18-mo-old diabetic animals	Wang S, Jiao F, Border JJ, Fang X, Crumpler RF, Liu Y, Zhang H, Jefferson J, Guo Y, Elliott PS, Thomas KN, Strong LB, Urvina AH, Zheng B, Rijal A, Smith SV, Yu H, Roman RJ, Fan F.	Am J Physiol Heart Circ Physiol	2022	34951541	10.1152/ajpheart.00438.2021	Original search	Preclinical	Metabolic impairment	T2D	Transgenic model T2DN	Rat	SGLT2i	Luseogliflozin (oral)
Glycemic control with empagliflozin, a novel selective SGLT2 inhibitor, ameliorates cardiovascular injury and cognitive dysfunction in obese and type 2 diabetic mice	Lin B, Koibuchi N, Hasegawa Y, Sueta D, Toyama K, Uekawa K, Ma M, Nakagawa T, Kusaka H, Kim-Mitsuyama S	Cardiovasc Diabetol	2014	25344694	10.1186/s12933-014-0148-1	Added through citations	Preclinical	Metabolic impairment	T2D	Transgenic model db/db	Mouse	SGLT2i	Empagliflozin (oral)
Neuroprotective effects of vildagliptin on drug induced Alzheimer's disease in rats with metabolic syndrome: Role of hippocampal klotho and AKT signaling pathways	Yossef RR, Al-Yamany MF, Saad MA, El-Sahar AE.	Eur J Pharmacol	2020	33035520	10.1016/j.ejphar.2020.173612	Original search	Preclinical	Metabolic impairment	Diet-induced PreDM/T2D	High-fat high-sugar diet	Rat	DPP4i	Vildagliptin (oral)
Mikania Micrantha Improved Memory Perform on Dementia Model	Andriani Y, Hamidatulaliyah S, Sagita D, Aminuddin M.	Open Access Maced J Med Sci	2019	32127990	10.3889/oamjms.2019.518	Original search	Preclinical	Metabolic impairment	Drug-induced T1D	Alloxan (intraperitoneal)	Mouse	Sulfonylurea	Glibenclamide
Central activation of PPAR-gamma ameliorates diabetes induced cognitive dysfunction and improves BDNF expression	Kariharan T, Nanayakkara G, Parameshwaran K, Bagasrawala I, Ahuja M, Abdel-Rahman E, Amin AT, Dhanasekaran M, Suppiramaniam V, Amin RH.	Neurobiol Aging	2015	25510319	10.1016/j.neurobiolaging.2014.09.028	Original search	Preclinical	Metabolic impairment	T2D	Transgenic model db/db	Mouse	TZD	Rosiglitazone (intracerebroventricular)
Effect of pioglitazone on insulin resistance in fructose-drinking rats correlates with AGEs/RAGE inhibition and block of NADPH oxidase and NF kappa B activation	Liu X, Luo D, Zheng M, Hao Y, Hou L, Zhang S.	Eur J Pharmacol	2010	20004657	10.1016/j.ejphar.2009.11.059	Original search	Preclinical	Metabolic impairment	Diet-induced T2D	Fructose (10%) in drinking water	Rat	TZD	Pioglitazone (oral)
Effect of pioglitazone on altered expression of Aβ metabolism-associated molecules in the brain of fructose-drinking rats, a rodent model of insulin resistance	Luo D, Hou X, Hou L, Wang M, Xu S, Dong C, Liu X.	Eur J Pharmacol	2011	21549699	10.1016/j.ejphar.2011.04.045	Original search	Preclinical	Metabolic impairment	Diet-induced T2D	Fructose (10%) in drinking water	Rat	TZD	Pioglitazone (oral)
Rosiglitazone improves learning and memory ability in rats with type 2 diabetes through the insulin signaling pathway	Ma L, Shao Z, Wang R, Zhao Z, Dong W, Zhang J, Zhang X, Sheng S, Ji Z, Zhang J.	Am J Med Sci	2015	25973687	10.1097/MAJ.0000000000000499	Original search	Preclinical	Metabolic impairment	Drug+diet-induced T2D	High-fat high-glucose diet + STZ (intraperitoneal)	Rat	TZD	Rosiglitazone (intragastric)
Alleviation of fructose-induced Alzheimer's disease in rats by pioglitazone and decaffeinated green coffee bean extract	Mohamed HE, Asker ME, Shaheen MA, Eissa RG, Younis NN.	J Food Biochem	2021	33782984	10.1111/jfbc.13715	Original search	Preclinical	Metabolic impairment	Diet-induced T2D	Fructose (10%) in drinking water	Rat	TZD	Pioglitazone (oral)
Rosiglitazone attenuates the cognitive deficits induced by high fat diet feeding in rats.	Pathan, A. R., Gaikwad, A. B., Viswanad, B., & Ramarao, P.	European journal of pharmacology	2008	18602098	10.1016/j.ejphar.2008.06.016	Added through citations	Preclinical	Metabolic impairment	Drug-induced HFD	High-fat diet	Rat	TZD	Rosiglitazone (oral)
PPARgamma agonist improves neuronal insulin receptor function in hippocampus and brain mitochondria function in rats with insulin resistance induced by long term high-fat diets	Pipatpiboon, N., Pratchayasakul, W., Chattipakorn, N., Chattipakorn, S.C.,	Endocrinology	2012	22109891	10.1210/en.2011-1502	Added through citations	Preclinical	Metabolic impairment	Drug-induced HFD	High-fat diet	Rat	TZD	Rosiglitazone (oral)
Pioglitazone ameliorates Aβ42 deposition in rats with diet-induced insulin resistance associated with AKT/GSK3β activation	Yang S, Chen Z, Cao M, Li R, Wang Z, Zhang M.	Mol Med Rep	2017	28447730	10.3892/mmr.2017.6342	Original search	Preclinical	Metabolic impairment	Diet-induced PreDM/T2D	High-glucose, high-fat, high-protein diet	Rat	TZD	Pioglitazone (intragastric)
Pioglitazone improves cognitive function via increasing insulin sensitivity and strengthening antioxidant defense system in fructose-drinking insulin resistance rats	Yin QQ, Pei JJ, Xu S, Luo DZ, Dong SQ, Sun MH, You L, Sun ZJ, Liu XP.	PLoS One	2013	23527159	10.1371/journal.pone.0059313	Original search	Preclinical	Metabolic impairment	Diet-induced PreDM/T2D	Fructose (10%) in drinking water	Rat	TZD	Pioglitazone (gavage)
Glibenclamide mitigates cognitive impairment and hippocampal neuroinflammation in rats with type 2 diabetes and sporadic Alzheimer-like disease	Esmaeili MH, Enayati M, Khabbaz Abkenar F, Ebrahimian F, Salari AA.	Behav Brain Res	2020	31733313	10.1016/j.bbr.2019.112359	Original search	Preclinical	Metabolic impairment // Sporadic AD	Drug+diet-induced T2D // Amyloid pathology	STZ (intraperitoneal) + High-fat diet // STZ (intracerebroventricular)	Rat	Sulfonylurea	Glibenclamide (oral)
Alzheimer's disease-related brain insulin resistance and the prospective therapeutic impact of metformin	Abosharaf HA, Elsonbaty Y, Tousson E, M Mohamed T.	J Neuroendocrinol	2024	37985011	10.1111/jne.13356	Original search	Preclinical	Sporadic AD and AD-like dementia	Drug-induced	STZ (icv)	Rat	Biguanide	Metformin (intraperitoneal)
Metformin effectively alleviates the symptoms of Alzheimer in rats by lowering amyloid β deposition and enhancing the insulin signal	Abosharaf HA, Elsonbaty Y, Tousson E, Mohamed TM.	Metab Brain Dis	2024	39585487	10.1007/s11011-024-01422-8	Original search	Preclinical	Sporadic AD and AD-like dementia	Drug-induced	AlCl3 + D-galactose (oral)	Rat	Biguanide	Metformin (oral)
Effect of Metformin on Adult Hippocampal Neurogenesis: Comparison with Donepezil and Links to Cognition	Ahmed S, Mahmood Z, Javed A, Hashmi SN, Zerr I, Zafar S, Zahid S.	J Mol Neurosci	2017	28378260	10.1007/s12031-017-0915-z	Original search	Preclinical	Sporadic AD and AD-like dementia	Drug-induced	AlCl3 (oral)	Mouse	Biguanide	Metformin (oral)
The role of the cholinergic system in the memory-protecting effects of metformin in a model of scopolamine-induced memory impairment in aged rats	Aksoz E, Akyol BA, Korkut O.	Behav Brain Res	2024	38582410	10.1016/j.bbr.2024.114978	Original search	Preclinical	Sporadic AD and AD-like dementia	Drug-induced	Scopolamine (i.p.)	Rat	Biguanide	Metformin (oral)
The protective effect of metformin in scopolamine-induced learning and memory impairment in rats	Aksoz E, Gocmez SS, Sahin TD, Aksit D, Aksit H, Utkan T.	Pharmacol Rep	2019	31382167	10.1016/j.pharep.2019.04.015	Original search	Preclinical	Sporadic AD and AD-like dementia	Drug-induced	Scopolamine (intraperitoneal)	Rat	Biguanide	Metformin (oral)
Metformin improves memory via AMPK/mTOR-dependent route in a rat model of Alzheimer's disease	Ale Mahmoud Mehraban R, Babaei P, Rohampour K, Jafari A, Golipoor Z.	Iran J Basic Med Sci	2024	38333746	10.22038/IJBMS.2023.73075.15879	Original search	Preclinical	Sporadic AD and AD-like dementia	Drug-induced	STZ (icv)	Rat	Biguanide	Metformin (oral)
Treatment with Blackberry Extract and Metformin in Sporadic Alzheimer's Disease Model: Impact on Memory, Inflammation, Redox Status, Phosphorylated Tau Protein and Insulin Signaling	de Mello JE, Teixeira FC, Dos Santos A, Luduvico K, Soares de Aguiar MS, Domingues WB, Campos VF, Tavares RG, Schneider A, Stefanello FM, Spanevello RM.	Mol Neurobiol	2024	38430352	10.1007/s12035-024-04062-2	Original search	Preclinical	Sporadic AD and AD-like dementia	Drug-induced	STZ (icv)	Rat	Biguanide	Metformin (oral)
Metformin Improves Learning and Memory in the SAMP8 Mouse Model of Alzheimer's Disease	Farr SA, Roesler E, Niehoff ML, Roby DA, McKee A, Morley JE.	J Alzheimers Dis	2019	30958364	10.3233/JAD-181240	Original search	Preclinical	Sporadic AD and AD-like dementia	Age-related AD-like	Transgenic model SAMP8	Mouse	Biguanide	Metformin (subcutaneous)
Intranasal metformin treatment ameliorates cognitive functions via insulin signaling pathway in ICV-STZ-induced mice model of Alzheimer's disease	Kazkayasi I, Telli G, Nemutlu E, Uma S.	Life Sci	2022	35395244	10.1016/j.lfs.2022.120538	Original search	Preclinical	Sporadic AD and AD-like dementia	Drug-induced	STZ (intracerebroventricular)	Mouse	Biguanide	Metformin (intranasal)
Involvement of insulin resistance in D-galactose-induced age-related dementia in rats: Protective role of metformin and saxagliptin	Kenawy S, Hegazy R, Hassan A, El-Shenawy S, Gomaa N, Zaki H, Attia A.	PLoS One	2017	28832656	10.1371/journal.pone.0183565	Original search	Preclinical	Sporadic AD and AD-like dementia	Drug-induced	D-galactose (subcutaneous)	Rat	Biguanide	Metformin (oral) and saxagliptin (oral)
Metformin treatment in late middle age improves cognitive function with alleviation of microglial activation and enhancement of autophagy in the hippocampus	Kodali M, Attaluri S, Madhu LN, Shuai B, Upadhya R, Gonzalez JJ, Rao X, Shetty AK.	Aging Cell	2021	33443781	10.1111/acel.13277	Added through citations	Preclinical	Sporadic AD and AD-like dementia	Age-related AD-like dementia	Aged mice (18 m.o.)	Mouse	Biguanide	Metformin (oral)
Metformin Therapy Aggravates Neurodegenerative Processes in ApoE-/- Mice	Kuhla A, Brichmann E, Rühlmann C, Thiele R, Meuth L, Vollmar B.	J Alzheimers Dis	2019	30909226	10.3233/JAD-181017	Original search	Preclinical	Sporadic AD and AD-like dementia	ApoE transgenic mice	Transgenic model ApoE knockout	Mouse	Biguanide	Metformin (oral)
Dendrobium nobile Lindl alkaloid and metformin ameliorate cognitive dysfunction in senescence-accelerated mice via suppression of endoplasmic reticulum stress	Liu B, Huang B, Liu J, Shi JS.	Brain Res	2020	32380088	10.1016/j.brainres.2020.146871	Original search	Preclinical	Sporadic AD and AD-like dementia	Age-related AD-like	Transgenic model SAMP8	Mouse	Biguanide	Metformin (oral)
Differential metformin dose-dependent effects on cognition in rats: role of Akt	Mostafa DK, Ismail CA, Ghareeb DA.	Psychopharmacology (Berl)	2016	27113224	10.1007/s00213-016-4301-2	Original search	Preclinical	Sporadic AD and AD-like dementia	Drug-induced	Scopolamine (intraperitoneal)	Rat	Biguanide	Metformin (oral)
Effect of amylin on memory and central insulin resistance in a rat model of Alzheimer's disease	Nassar SZ, Badae NM, Issa YA.	Arch Physiol Biochem	2020	30449203	10.1080/13813455.2018.1534244	Original search	Preclinical	Sporadic AD and AD-like dementia	Drug-induced	STZ (intracerebroventricular)	Rat	Biguanide / amylin analog	Metformin (oral) and pramlintide (intraperitoneal)
Comparing the acute and chronic effects of metformin and antioxidant protective effects of N-acetyl cysteine on memory retrieval and oxidative stress in rats with Alzheimer's disease	Niloufar Darbandi -, Samira Moghadasi -, Hamid Reza Momeni -, Matin Ramezani -.	Pak J Pharm Sci	2023	37580920		Original search	Preclinical	Sporadic AD and AD-like dementia	Drug-induced	STZ (intracerebroventricular)	Rat	Biguanide	Metformin (intraperitoneal)
Neuroprotective potential of antihyperglycemic drug metformin in streptozocin-induced rat model of sporadic Alzheimer's disease	Pilipenko V, Narbute K, Pupure J, Langrate IK, Muceniece R, Kluša V.	Eur J Pharmacol	2020	32580040	10.1016/j.ejphar.2020.173290	Original search	Preclinical	Sporadic AD and AD-like dementia	Drug-induced STZ	STZ (intracerebroventricular)	Rat	Biguanide	Metformin (oral)
Beneficial effect of lupeol and metformin in mouse model of intracerebroventricular streptozotocin induced dementia	Ram K, Kumar K, Singh D, Chopra D, Mani V, Jaggi AS, Singh N.	Metab Brain Dis	2024	38842663	10.1007/s11011-024-01364-1	Original search	Preclinical	Sporadic AD and AD-like dementia	Drug-induced	STZ (icv)	Mouse	Biguanide	Metformin (oral)
Metformin loaded phosphatidylserine nanoliposomes improve memory deficit and reduce neuroinflammation in streptozotocin-induced Alzheimer's disease model	Saffari PM, Alijanpour S, Takzaree N, Sahebgharani M, Etemad-Moghadam S, Noorbakhsh F, Partoazar A.	Life Sci	2020	32473247	10.1016/j.lfs.2020.117861	Original search	Preclinical	Sporadic AD and AD-like dementia	Drug-induced	STZ (intracerebroventricular)	Rat	Biguanide	Metformin-containing liposomes (intraperitoneal)
D-galactose-induced aging in rats - The effect of metformin on bioenergetics of brain, skeletal muscle and liver	Sumbalová Z, Uličná O, Kucharská J, Rausová Z, Vančová O, Melicherčík Ľ, Tvrdík T, Nemec M, Kašparová S.	Exp Gerontol	2022	35314269	10.1016/j.exger.2022.111770	Original search	Preclinical	Sporadic AD and AD-like dementia	Age-related AD-like	D-galactose (subcutaneous)	Rat	Biguanide	Metformin (subcutaneous)
Metformin Mitigates Trimethyltin-Induced Cognition Impairment and Hippocampal Neurodegeneration	Taheri M, Roghani M, Sedaghat R.	Cell Mol Neurobiol	2024	39441380	10.1007/s10571-024-01502-4	Original search	Preclinical	Sporadic AD and AD-like dementia	Drug-induced	Trimethylin (i.p.)	Rat	Biguanide	Metformin (oral)
Metformin and cyanidin 3-O-galactoside from Aronia melanocarpa synergistically alleviate cognitive impairment in SAMP8 mice	Wen H, Tian H, Liu C, Zhang X, Peng Y, Yang X, Chen F, Li J.	Food Funct	2021	34657937	10.1039/d1fo02122b	Original search	Preclinical	Sporadic AD and AD-like dementia	Age-related AD-like	Transgenic model SAMP8	Mouse	Biguanide	Metformin (intragastric)
Metformin decelerates aging clock in male monkeys	Yang Y, Lu X, Liu N, Ma S, Zhang H, Zhang Z, Yang K, Jiang M, Zheng Z, Qiao Y, Hu Q, Huang Y, Zhang Y, Xiong M, Liu L, Jiang X, Reddy P, Dong X, Xu F, Wang Q, Zhao Q, Lei J, Sun S, Jing Y, Li J, Cai Y, Fan Y, Yan K, Jing Y, Haghani A, Xing M, Zhang X, Zhu G, Song W, Horvath S, Rodriguez Esteban C, Song M, Wang S, Zhao G, Li W, Izpisua Belmonte JC, Qu J, Zhang W, Liu GH.	Cell	2024	39270656	10.1016/j.cell.2024.08.021	Original search	Preclinical	Sporadic AD and AD-like dementia	Age-related AD-like dementia	Aged monkeys	Non-human primate	Biguanide	Metformin (oral)
Romidepsin and metformin nanomaterials delivery on streptozocin for the treatment of Alzheimer's disease in animal model	Zeng H, Xu L, Zou Y, Wang S.	Biomed Pharmacother	2021	34323698	10.1016/j.biopha.2021.111864	Original search	Preclinical	Sporadic AD and AD-like dementia	Drug-induced	STZ (intracerebroventricular)	Mouse	Biguanide	Metformin (intravenous)
Metformin treatment improves the spatial memory of aged mice in an APOE genotype-dependent manner	Zhang J, Lin Y, Dai X, Fang W, Wu X, Chen X.	FASEB J	2019	30894020	10.1096/fj.201802718R	Original search	Preclinical	Sporadic AD and AD-like dementia	ApoE transgenic mice	Transgenic models ApoE3 and ApoE4	Mouse	Biguanide	Metformin.(gavage)
Neuroprotective Role of DPP-4 Inhibitor Linagliptin Against Neurodegeneration, Neuronal Insulin Resistance and Neuroinflammation Induced by Intracerebroventricular Streptozotocin in Rat Model of Alzheimer's Disease	Siddiqui N, Ali J, Parvez S, Najmi AK, Akhtar M.	Neurochem Res	2023	37079222	10.1007/s11064-023-03924-w	Original search	Preclinical	Sporadic AD and AD-like dementia	Drug-induced	STZ (intracerebroventricular)	Rat	DPP4i	Linagliptin (oral gavage)
Saxagliptin: a dipeptidyl peptidase-4 inhibitor ameliorates streptozotocin induced Alzheimer's disease	Kosaraju J, Gali CC, Khatwal RB, Dubala A, Chinni S, Holsinger RM, Madhunapantula VS, Muthureddy Nataraj SK, Basavan D.	Neuropharmacology	2013	23603201	10.1016/j.neuropharm.2013.04.008	Original search	Preclinical	Sporadic AD and AD-like dementia	Drug-induced	STZ (intracerebral)	Rat	DPP4i	Saxagliptin (oral)
Vildagliptin: an anti-diabetes agent ameliorates cognitive deficits and pathology observed in streptozotocin-induced Alzheimer's disease	Kosaraju J, Murthy V, Khatwal RB, Dubala A, Chinni S, Muthureddy Nataraj SK, Basavan D.	J Pharm Pharmacol	2013	24117480	10.1111/jphp.12148	Original search	Preclinical	Sporadic AD and AD-like dementia	Drug-induced	STZ (intracerebral)	Rat	DPP4i	Vildagliptin (oral)
DPP-4 inhibition by linagliptin ameliorates age-related mild cognitive impairment by regulating microglia polarization in mice	Zhuge F, Zheng L, Pan Y, Ni L, Fu Z, Shi J, Ni Y.	Exp Neurol	2024	38199510	10.1016/j.expneurol.2024.114689	Original search	Preclinical	Sporadic AD and AD-like dementia	Age-related AD-like dementia	Aged mice (12 m.o.)	Mouse	DPP4i; Biguanide	Linagliptin (oral); metformin (oral)
Glucagon-like peptide-1 analog improves neuronal and behavioral impairment and promotes neuroprotection in a rat model of aluminum-induced dementia	Abd El-Rady NM, Ahmed A, Abdel-Rady MM, Ismail OI.	Physiol Rep	2021	33355990	10.14814/phy2.14651	Original search	Preclinical	Sporadic AD and AD-like dementia	Drug-induced	AlCl3 (oral)	Rat	GLP1 receptor agonist	Liraglutide (subcutaneous)
Amelioration of neurodegenerative changes in cellular and rat models of diabetes-related Alzheimer's disease by exendin-4	Chen S, Liu AR, An FM, Yao WB, Gao XD.	Age (Dordr)	2012	21901364	10.1007/s11357-011-9303-8	Original search	Preclinical	Sporadic AD and AD-like dementia	Drug-induced	STZ (intracerebroventricular)	Rat	GLP1 receptor agonist	Exendin-4 (subcutaneous)
The GLP-1 Receptor Agonist Liraglutide Improves Memory Function and Increases Hippocampal CA1 Neuronal Numbers in a Senescence-Accelerated Mouse Model of Alzheimer's Disease	Hansen HH, Fabricius K, Barkholt P, Niehoff ML, Morley JE, Jelsing J, Pyke C, Knudsen LB, Farr SA, Vrang N.	J Alzheimers Dis	2015	25869785	10.3233/JAD-143090	Original search	Preclinical	Sporadic AD and AD-like dementia	Age-related AD-like	Transgenic model SAMP8	Mouse	GLP1 receptor agonist	Liraglutide (subcutaneous)
Systemic GLP-1R agonist treatment reverses mouse glial and neurovascular cell transcriptomic aging signatures in a genome-wide manner	Li Z, Chen X, Vong JSL, Zhao L, Huang J, Yan LYC, Ip B, Wing YK, Lai HM, Mok VCT, Ko H.	Commun Biol	2021	34079050	10.1038/s42003-021-02208-9	Original search	Preclinical	Sporadic AD and AD-like dementia	Age-related AD-like	Aged mice (18-20 mo)	Mouse	GLP1 receptor agonist	Exenatide (intraperitoneal)
A novel dual GLP-1/GIP receptor agonist alleviates cognitive decline by re-sensitizing insulin signaling in the Alzheimer icv. STZ rat model	Shi L, Zhang Z, Li L, Hölscher C.	Behav Brain Res	2017	28342971	10.1016/j.bbr.2017.03.032	Original search	Preclinical	Sporadic AD and AD-like dementia	Drug-induced	STZ (intracerebroventricular)	Rat	GLP1 receptor agonist	DA-JC4 (intraperitoneal)
Exenatide reduces TNF-α expression and improves hippocampal neuron numbers and memory in streptozotocin treated rats	Solmaz V, Çınar BP, Yiğittürk G, Çavuşoğlu T, Taşkıran D, Erbaş O.	Eur J Pharmacol	2015	26386291	10.1016/j.ejphar.2015.09.024	Original search	Preclinical	Sporadic AD and AD-like dementia	Drug-induced	STZ (intracerebroventricular)	Rat	GLP1 receptor agonist	Exenatide (intraperitoneal)
The neuroprotection of liraglutide on Alzheimer-like learning and memory impairment by modulating the hyperphosphorylation of tau and neurofilament proteins and insulin signaling pathways in mice	Xiong H, Zheng C, Wang J, Song J, Zhao G, Shen H, Deng Y.	J Alzheimers Dis	2013	24008687	10.3233/JAD-130584	Original search	Preclinical	Sporadic AD and AD-like dementia	Drug-induced	STZ (intracerebroventricular)	Mouse	GLP1 receptor agonist	Liraglutide (subcutaneous)
Exendin-4 Prevents Memory Loss and Neuronal Death in Rats with Sporadic Alzheimer-Like Disease	Zago AM, Carvalho FB, Rahmeier FL, Santin M, Guimarães GR, Gutierres JM, da C Fernandes M.	Mol Neurobiol	2024	37919602	10.1007/s12035-023-03698-w	Original search	Preclinical	Sporadic AD and AD-like dementia	Drug-induced	STZ (icv)	Rat	GLP1 receptor agonist	Exendin-4 (intraperitoneal)
Liraglutide Ameliorates Hyperhomocysteinemia-Induced Alzheimer-Like Pathology and Memory Deficits in Rats via Multi-molecular Targeting	Zhang Y, Xie JZ, Xu XY, Hu J, Xu T, Jin S, Yang SJ, Wang JZ.	Neurosci Bull	2019	30632006	10.1007/s12264-018-00336-7	Original search	Preclinical	Sporadic AD and AD-like dementia	Drug-induced	Hyperhomocysteinemia	Rat	GLP1 receptor agonist	Liraglutide (subcutaneous)
Pharmacologically reversible zonation-dependent endothelial cell transcriptomic changes with neurodegenerative disease associations in the aged brain	Zhao L, Li Z, Vong JSL, Chen X, Lai HM, Yan LYC, Huang J, Sy SKH, Tian X, Huang Y, Chan HYE, So HC, Ng WL, Tang Y, Lin WJ, Mok VCT, Ko H.	Nat Commun	2020	32887883	10.1038/s41467-020-18249-3	Original search	Preclinical	Sporadic AD and AD-like dementia	Age-related AD-like	Aged mice 18-20 mo)	Mouse	GLP1 receptor agonist	Exenatide (intraperitoneal)
Dulaglutide ameliorates STZ induced AD-like impairment of learning and memory ability by modulating hyperphosphorylation of tau and NFs through GSK3β	Zhou M, Chen S, Peng P, Gu Z, Yu J, Zhao G, Deng Y.	Biochem Biophys Res Commun	2019	30773255	10.1016/j.bbrc.2019.01.103	Original search	Preclinical	Sporadic AD and AD-like dementia	Drug-induced	STZ (intracerebroventricular)	Mouse	GLP1 receptor agonist	Dulaglutide (intraperitoneal)
Insulin potentiates the therapeutic effect of memantine against central STZ-induced spatial learning and memory deficit	Bahramian A, Rastegar K, Namavar MR, Moosavi M.	Behav Brain Res	2016	27233828	10.1016/j.bbr.2016.05.046	Original search	Preclinical	Sporadic AD and AD-like dementia	Drug-induced	STZ (intracerebroventricular)	Rat	Insulin	Insulin (intracerebroventricular)
ApoE4 expression accelerates hippocampus-dependent cognitive deficits by enhancing Aβ impairment of insulin signaling in an Alzheimer's disease mouse model	Chan ES, Shetty MS, Sajikumar S, Chen C, Soong TW, Wong BS.	Sci Rep	2016	27189808	10.1038/srep26119	Original search	Preclinical	Sporadic AD and AD-like dementia	ApoE transgenic mice	Transgenic models ApoE3xAPP/J20; ApoE4xAPP/J20	Mouse	Insulin	Insulin (ex vivo)
Intranasal Insulin Ameliorates Cerebral Hypometabolism, Neuronal Loss, and Astrogliosis in Streptozotocin-Induced Alzheimer's Rat Model	Chen Y, Guo Z, Mao YF, Zheng T, Zhang B.	Neurotox Res	2018	28929339	10.1007/s12640-017-9809-7	Original search	Preclinical	Sporadic AD and AD-like dementia	Drug-induced	STZ (intracerebroventricular)	Rat	Insulin	Insulin (intranasal)
Evidence for preserved insulin responsiveness in the aging rat brain	Engel MG, Smith J, Mao K, Quipildor GF, Cui MH, Gulinello M, Branch CA, Gandy SE, Huffman DM.	Geroscience	2022	35798912	10.1007/s11357-022-00618-z	Original search	Preclinical	Sporadic AD and AD-like dementia	Age-related AD-like	Aged mice (24 mo)	Rat	Insulin	Insulin (ex vivo)
Intranasal insulin treatment improves memory and learning in a rat amyloid-beta model of Alzheimer's disease	Farzampour S, Majdi A, Sadigh-Eteghad S.	Physiol Int	2016	28229638	10.1556/2060.103.2016.3.7	Original search	Preclinical	Sporadic AD and AD-like dementia	Amyloid pathology	Aß25-35 injection (intracerebroventricular)	Rat	Insulin	Insulin (intranasal)
The effect of intra-nasal co-treatment with insulin and growth factor-rich serum on behavioral defects, hippocampal oxidative-nitrosative stress, and histological changes induced by icv-STZ in a rat model	Ghaffari MK, Rafati A, Karbalaei N, Haghani M, Nemati M, Sefati N, Namavar MR.	Naunyn Schmiedebergs Arch Pharmacol	2024	38157024	10.1007/s00210-023-02899-3	Original search	Preclinical	Sporadic AD and AD-like dementia	Drug-induced	STZ (icv)	Rat	Insulin	Insulin (intranasal)
Long-term treatment with intranasal insulin ameliorates cognitive impairment, tau hyperphosphorylation, and microglial activation in a streptozotocin-induced Alzheimer's rat model	Guo Z, Chen Y, Mao YF, Zheng T, Jiang Y, Yan Y, Yin X, Zhang B.	Sci Rep	2017	28382978	10.1038/srep45971	Original search	Preclinical	Sporadic AD and AD-like dementia	Drug-induced	STZ (intracerebroventricular)	Rat	Insulin	Insulin (intranasal)
Effect of an Enhanced Nose-to-Brain Delivery of Insulin on Mild and Progressive Memory Loss in the Senescence-Accelerated Mouse	Kamei N, Tanaka M, Choi H, Okada N, Ikeda T, Itokazu R, Takeda-Morishita M.	Mol Pharm	2017	28094952	10.1021/acs.molpharmaceut.6b01134	Original search	Preclinical	Sporadic AD and AD-like dementia	Age-related AD-like	Transgenic model SAMP8	Mouse	Insulin	Insulin (intranasal)
Hippocampal sharp-wave ripples and hippocampal-prefrontal synchrony regulate memory-enhancing effects of intranasal insulin in an STZ-induced Alzheimer's model	Karimani F, Asgari Taei A, Kaveh N, Rabiei Ghahfarokhi M, Abolghasemi Dehaqani MR, Dargahi L.	Life Sci	2024	39362588	10.1016/j.lfs.2024.123094	Original search	Preclinical	Sporadic AD and AD-like dementia	Drug-induced	STZ (icv)	Rat	Insulin	Insulin (intranasal)
Sensitivity of the S1 neuronal calcium network to insulin and Bay-K 8644 in vivo: Relationship to gait, motivation, and aging processes	Lin RL, Frazier HN, Anderson KL, Case SL, Ghoweri AO, Thibault O.	Aging Cell	2022	35717599	10.1111/acel.13661	Original search	Preclinical	Sporadic AD and AD-like dementia	Age-related AD-like	Aged F344 rats	Rat	Insulin	Insulin (intranasal)
Intranasal Insulin Improves Age-Related Cognitive Deficits and Reverses Electrophysiological Correlates of Brain Aging	Maimaiti S, Anderson KL, DeMoll C, Brewer LD, Rauh BA, Gant JC, Blalock EM, Porter NM, Thibault O.	J Gerontol A Biol Sci Med Sci	2016	25659889	10.1093/gerona/glu314	Original search	Preclinical	Sporadic AD and AD-like dementia	Age-related AD-like	Aged F344 rats 21 mo)	Rat	Insulin	Insulin (intranasal)
Effect of insulin on spatial memory in aluminum chloride-induced dementia in rats	Nampoothiri M, Kumar N, Venkata Ramalingayya G, Gopalan Kutty N, Krishnadas N, Mallikarjuna Rao C.	Neuroreport	2017	28498150	10.1097/WNR.0000000000000799	Original search	Preclinical	Sporadic AD and AD-like dementia	Drug-induced	AlCl3 (oral)	Rat	Insulin	Insulin (intraperitoneal)
Intranasal Insulin Administration Ameliorates Streptozotocin (ICV)-Induced Insulin Receptor Dysfunction, Neuroinflammation, Amyloidogenesis, and Memory Impairment in Rats	Rajasekar N, Nath C, Hanif K, Shukla R.	Mol Neurobiol	2017	27730514	10.1007/s12035-016-0169-8	Original search	Preclinical	Sporadic AD and AD-like dementia	Drug-induced	STZ (intracerebroventricular)	Rat	Insulin	Insulin (intranasal)
Intranasal insulin improves cerebral blood flow, Nrf-2 expression and BDNF in STZ (ICV)-induced memory impaired rats	Rajasekar, N., Nath, C., Hanif, K., & Shukla, R.	Life Sci	2017	27693383	10.1016/j.lfs.2016.09.020	Added through citations	Preclinical	Sporadic AD and AD-like dementia	Drug-induced	STZ (icv)	Rat	Insulin	Insulin (intranasal)
Molecular Mechanisms of Intranasal Insulin in SAMP8 Mice	Rhea EM, Nirkhe S, Nguyen S, Pemberton S, Bammler TK, Beyer R, Niehoff ML, Morley JE, Farr SA, Banks WA.	J Alzheimers Dis	2019	31561374	10.3233/JAD-190707	Original search	Preclinical	Sporadic AD and AD-like dementia	Age-related AD-like	Transgenic model SAMP8	Mouse	Insulin	Insulin (intranasal)
Central Nervous System Delivery of Intranasal Insulin: Mechanisms of Uptake and Effects on Cognition	Salameh TS, Bullock KM, Hujoel IA, Niehoff ML, Wolden-Hanson T, Kim J, Morley JE, Farr SA, Banks WA.	J Alzheimers Dis	2015	26401706	10.3233/JAD-150307	Original search	Preclinical	Sporadic AD and AD-like dementia	Age-related AD-like	Transgenic model SAMP8	Mouse	Insulin	Insulin (intranasal)
Intracerebroventricular administration of an insulin analogue recovers STZ-induced cognitive decline in rats	Shingo AS, Kanabayashi T, Kito S, Murase T.	Behav Brain Res	2013	23238038	10.1016/j.bbr.2012.12.005	Original search	Preclinical	Sporadic AD and AD-like dementia	Drug-induced	STZ (intracerebroventricular)	Rat	Insulin	Insulin (intracerebroventricular)
Altered cerebral insulin response in transgenic mice expressing the epsilon-4 allele of the human apolipoprotein E gene	Traversy MT, Vandal M, Tremblay C, Tournissac M, Giguère-Rancourt A, Bennett AD, Calon F.	Psychoneuroendocrinology	2017	28088659	10.1016/j.psyneuen.2016.11.028	Original search	Preclinical	Sporadic AD and AD-like dementia	ApoE transgenic mice	Transgenic models ApoE3 and ApoE4	Mouse	Insulin	Insulin (intraperitoneal)
Suppression of nitric oxide synthesis by L-NAME reverses the beneficial effects of pioglitazone on scopolamine-induced memory impairment in mice	Allami N, Javadi-Paydar M, Rayatnia F, Sehhat K, Rahimian R, Norouzi A, Dehpour AR.	Eur J Pharmacol	2011	20951129	10.1016/j.ejphar.2010.10.007	Original search	Preclinical	Sporadic AD and AD-like dementia	Drug-induced	Scopolamine (intraperitoneal)	Mouse	TZD	Pioglitazone (oral)
The sodium glucose co-transporter 2 inhibitor ertugliflozin for Alzheimer's disease: Inhibition of brain insulin signaling disruption-induced tau hyperphosphorylation	Pang B, Zhang LL, Li B, Sun FX, Wang ZD.	Physiol Behav	2023	36809844	10.1016/j.physbeh.2023.114134	Original search	Preclinical	Sporadic AD and AD-like dementia	Drug-induced	STZ (intracerebroventricular)	Rat	SGLT2i	Ertugliflozin (intragastric)
The Effect of the Sodium-Glucose Cotransporter Inhibitor on Cognition and Metabolic Parameters in a Rat Model of Sporadic Alzheimer's Disease	Osmanović Barilar J, Babić Perhoč A, Knezović A, Homolak J, Virag D, Šalković-Petrišić M.	Biomedicines	2023	37189641	10.3390/biomedicines11041025	Original search	Preclinical	Sporadic AD and AD-like dementia	Drug-induced	STZ (intracerebroventricular)	Rat	SGLT2i	Phloridzin (oral)
Canagliflozin Mitigated Cognitive Impairment in Streptozotocin-Induced Sporadic Alzheimer's Disease in Mice: Role of AMPK/SIRT-1 Signaling Pathway in Modulating Neuroinflammation	Khamies SM, El-Yamany MF, Ibrahim SM.	J Neuroimmune Pharmacol	2024	39073453	10.1007/s11481-024-10140-y	Original search	Preclinical	Sporadic AD and AD-like dementia	Drug-induced	STZ (icv)	Mouse	SGLT2i	Canagliflozin (oral)
Repositioning Canagliflozin for Mitigation of Aluminium Chloride-Induced Alzheimer's Disease: Involvement of TXNIP/NLRP3 Inflammasome Axis, Mitochondrial Dysfunction, and SIRT1/HMGB1 Signalling	Elariny HA, Kabel AM, Selim HMRM, Helal AI, Abdelrahman D, Borg HM, Elkady MA, Dawood LM, El-Badawy MF, Almalawi HFA, Arafa EA, Alsufyani SE, Arab HH.	Medicina (Kaunas)	2024	39596990	10.3390/medicina60111805	Original search	Preclinical	Sporadic AD and AD-like dementia	Drug-induced	AlCl3 (i.p.)	Rat	SGLT2i	Canagliflozin (oral)
Neuroprotective effects of Canagliflozin: Lessons from aged genetically diverse UM-HET3 mice.	Jayarathne HSM, Debarba LK, Jaboro JJ, Ginsburg BC, Miller RA, Sadagurski M	Aging Cell	2022	35707855	10.1111/acel.13653	Added through citations	Preclinical	Sporadic AD and AD-like dementia	Age-related AD-like dementia	Aged mice (30 m.o.)	Mouse	SGLT2i	Canagliflozin (oral)
Involvement of NMDA receptors in the beneficial effects of pioglitazone on scopolamine-induced memory impairment in mice	Almasi-Nasrabadi M, Javadi-Paydar M, Mahdavian S, Babaei R, Sharifian M, Norouzi A, Dehpour AR.	Behav Brain Res	2012	22440233	10.1016/j.bbr.2012.03.006	Original search	Preclinical	Sporadic AD and AD-like dementia	Drug-induced	Scopolamine (intraperitoneal)	Mouse	TZD	Pioglitazone (oral)
Effects of long-term pioglitazone treatment on peripheral and central markers of aging	Blalock EM, Phelps JT, Pancani T, Searcy JL, Anderson KL, Gant JC, Popovic J, Avdiushko MG, Cohen DA, Chen KC, Porter NM, Thibault O.	PLoS One	2010	20454453	10.1371/journal.pone.0010405	Original search	Preclinical	Sporadic AD and AD-like dementia	Age-related AD-like	F344 rat	Rat	TZD	Pioglitazone (oral)
Rosiglitazone attenuates the age-related changes in astrocytosis and the deficit in LTP	Cowley TR, O'Sullivan J, Blau C, Deighan BF, Jones R, Kerskens C, Richardson JC, Virley D, Upton N, Lynch MA.	Neurobiol Aging	2012	20382448	10.1016/j.neurobiolaging.2010.02.002	Original search	Preclinical	Sporadic AD and AD-like dementia	Age-related AD-like	Aged rats (22 mo)	Rat	TZD	Rosiglitazone (oral)
Improved Brain Insulin/IGF Signaling and Reduced Neuroinflammation with T3D-959 in an Experimental Model of Sporadic Alzheimer's Disease	de la Monte SM, Tong M, Schiano I, Didsbury J.	J Alzheimers Dis	2017	27802237	10.3233/JAD-160656	Original search	Preclinical	Sporadic AD and AD-like dementia	Drug-induced	STZ (intracerebral)	Rat	PPARg agonist	T3D-959 Pppar-gamma agonist (oral)
Identification and modification of amyloid-independent phenotypes of APOE4 mice	DiBattista AM, Dumanis SB, Newman J, Rebeck GW.	Exp Neurol	2016	27085394	10.1016/j.expneurol.2016.04.014	Original search	Preclinical	Sporadic AD and AD-like dementia	ApoE transgenic mice	Transgenic models ApoE3 and ApoE4	Mouse	TZD	Pioglitazone (oral)
Rosiglitazone improves contextual fear conditioning in aged rats	Gemma C, Stellwagen H, Fister M, Coultrap SJ, Mesches MH, Browning MD, Bickford PC.	Neuroreport	2004	15371745	10.1097/00001756-200410050-00023	Original search	Preclinical	Sporadic AD and AD-like dementia	Age-related AD-like	Aged rats (20 mo)	Rat	TZD	Rosiglitazone (oral)
Improvement in long term and visuo-spatial memory following chronic pioglitazone in mouse model of Alzheimer's disease	Gupta R, Gupta LK.	Pharmacol Biochem Behav	2012	22503969	10.1016/j.pbb.2012.03.028	Original search	Preclinical	Sporadic AD and AD-like dementia	Drug-induced	Scopolamine (intraperitoneal)	Mouse	TZD	Pioglitazone (intraperitoneal)
Neuroprotective Efficacy of Co-Encapsulated Rosiglitazone and Vorinostat Nanoparticle on Streptozotocin Induced Mice Model of Alzheimer Disease	K C S, Kakoty V, Krishna KV, Dubey SK, Chitkara D, Taliyan R.	ACS Chem Neurosci	2021	33860663	10.1021/acschemneuro.1c00022	Original search	Preclinical	Sporadic AD and AD-like dementia	Drug-induced	STZ (intracerebroventricular)	Mouse	TZD	Rosiglitazone (intravenous)
Exploring the Neuroprotective Potential of Rosiglitazone Embedded Nanocarrier System on Streptozotocin Induced Mice Model of Alzheimer's Disease	K C S, Kakoty V, Marathe S, Chitkara D, Taliyan R.	Neurotox Res	2021	32683650	10.1007/s12640-020-00258-1	Original search	Preclinical	Sporadic AD and AD-like dementia	Drug-induced	STZ (intracerebroventricular)	Mouse	TZD	Rosiglitazone (oral and intravenous)
Exploring mechanism of pioglitazone-induced memory restorative effect in experimental dementia	Kaur B, Singh N, Jaggi AS.	Fundam Clin Pharmacol	2009	19656209	10.1111/j.1472-8206.2009.00708.x	Original search	Preclinical	Sporadic AD and AD-like dementia	Drug-induced	STZ (intracerebroventricular)	Mouse	TZD	Pioglitazone (oral)
Chronic administration of pioglitazone attenuates intracerebroventricular streptozotocin induced-memory impairment in rats.	Pathan, A. R., Viswanad, B., Sonkusare, S. K., & Ramarao, P.	Life sciences	2006	16904700	10.1016/j.lfs.2006.07.018	Original search	Preclinical	Sporadic AD and AD-like dementia	Drug-induced STZ	STZ (intracerebroventricular)	Rat	TZD	Pioglitazone (oral)
Lithium, phenserine, memantine and pioglitazone reverse memory deficit and restore phospho-GSK3β decreased in hippocampus in intracerebroventricular streptozotocin induced memory deficit model	Ponce-Lopez T, Liy-Salmeron G, Hong E, Meneses A.	Brain Res	2011	22036080	10.1016/j.brainres.2011.09.056	Original search	Preclinical	Sporadic AD and AD-like dementia	Drug-induced STZ	STZ (intracerebroventricular)	Rat	TZD	Pioglitazone (oral)
Modulation of the Nitrergic Pathway via Activation of PPAR-γ Contributes to the Neuroprotective Effect of Pioglitazone Against Streptozotocin-Induced Memory Dysfunction	Prakash A, Kumar A, Ming LC, Mani V, Majeed AB.	J Mol Neurosci	2015	25854775	10.1007/s12031-015-0508-7	Original search	Preclinical	Sporadic AD and AD-like dementia	Drug-induced STZ	STZ (intracerebroventricular)	Rat	TZD	Pioglitazone (oral)
Low-dose pioglitazone can ameliorate learning and memory impairment in a mouse model of dementia by increasing LRP1 expression in the hippocampus	Seok H, Lee M, Shin E, Yun MR, Lee YH, Moon JH, Kim E, Lee PH, Lee BW, Kang ES, Lee HC, Cha BS.	Sci Rep	2019	30867485	10.1038/s41598-019-40736-x	Original search	Preclinical	Sporadic AD and AD-like dementia	Age-related AD-like	Transgenic model SAMP8	Mouse	TZD	Pioglitazone (oral gavage)
Rosiglitazone induces mitochondrial biogenesis in mouse brain	Strum JC, Shehee R, Virley D, Richardson J, Mattie M, Selley P, Ghosh S, Nock C, Saunders A, Roses A.	J Alzheimers Dis	2007	17361034	10.3233/jad-2007-11108	Original search	Preclinical	Sporadic AD and AD-like dementia	ApoE transgenic mice	Transgenic models ApoE3, ApoE4 and ApoE-Knockout	Mouse	TZD	Rosiglitazone (oral gavage)
Effect of rosiglitazone on amyloid precursor protein processing and Aβ clearance in streptozotocin-induced rat model of Alzheimer's disease	Wang L, Liu W, Fan Y, Liu T, Yu C.	Iran J Basic Med Sci	2017	28656081	10.22038/IJBMS.2017.8669	Original search	Preclinical	Sporadic AD and AD-like dementia	Drug-induced	STZ (intracerebroventricular)	Rat	TZD	Rosiglitazone (gavage)
PPARγ agonist pioglitazone improves scopolamine-induced memory impairment in mice	Xiang GQ, Tang SS, Jiang LY, Hong H, Li Q, Wang C, Wang XY, Zhang TT, Yin L.	J Pharm Pharmacol	2012	22420664	10.1111/j.2042-7158.2011.01432.x	Original search	Preclinical	Sporadic AD and AD-like dementia	Drug-induced	Scopolamine (intraperitoneal)	Mouse	TZD	Pioglitazone (oral)
Sustained 4-year cognitive and functional response in early Alzheimer's disease with pioglitazone	Read S, Wu P, Biscow M.	J Am Geriatr Soc	2014	24628640	10.1111/jgs.12722	Original search	Clinical	Case report	Old adult (73 years old) with MCI	MCI, AD and AD-like dementia	Human	TZD	Pioglitazone	United States	-
Insulin effects on glucose metabolism, memory, and plasma amyloid precursor protein in Alzheimer's disease differ according to apolipoprotein-E genotype	Craft S, Asthana S, Schellenberg G, Baker L, Cherrier M, Boyt AA, Martins RN, Raskind M, Peskind E, Plymate S.	Ann N Y Acad Sci	2000	10818510	10.1111/j.1749-6632.2000.tb06371.x	Original search	Clinical	Non-randomized acute physiological intervention	Older adults (71.5 ± 8.0 years) with AD or cognitively healthy	MCI, AD and AD-like dementia	Human	Insulin	Insulin (intravenous)	United States	57 patients (26 cognitively normal, 31 with AD)
Insulin effects on CSF norepinephrine and cognition in Alzheimer's disease	Watson GS, Bernhardt T, Reger MA, Cholerton BA, Baker LD, Peskind ER, Asthana S, Plymate SR, Frölich L, Craft S.	Neurobiol Aging	2006	16298239	10.1016/j.neurobiolaging.2004.11.011	Original search	Clinical	Non-randomized acute physiological intervention	Older adults (68.7 ± 4.8 years) with MCI or mild AD	MCI, AD and AD-like dementia	Human	Insulin	Insulin (intravenous)	United States	23 patients (16 controls, 3 MCI, 4 mild AD)
Effects of insulin and octreotide on memory and growth hormone in Alzheimer's disease	Watson GS, Baker LD, Cholerton BA, Rhoads KW, Merriam GR, Schellenberg GD, Asthana S, Cherrier M, Craft S.	J Alzheimers Dis	2009	19625744	10.3233/JAD-2009-1165	Original search	Clinical	Non-randomized acute physiological intervention	Older adults (75.2 ± 6.0 years) with amnestic MCI or probable mild AD	MCI, AD and AD-like dementia	Human	Insulin	Insulin (intravenous)	United States	35 patients (16 cognitively normal, 9 MCI, 7 mild-moderate AD)
Comparative effectiveness of glucagon-like peptide-1 agonists, dipeptidyl peptidase-4 inhibitors, and sulfonylureas on the risk of dementia in older individuals with type 2 diabetes in Sweden: an emulated trial study	Tang B, Sjölander A, Wastesson JW, Maura G, Blotiere PO, Szilcz M, Mak JKL, Qin C, Alvarsson M, Religa D, Johnell K, Hägg S.	EClinicalMedicine	2024	39429814	10.1016/j.eclinm.2024.102689	Original serach	Clinical	Observational cohort study with target trial emulation	Older adults (>65 years) with T2D	Metabolic impairment	Human	GLP-1 receptor agonists, DPP4i, SU	GLP-1 receptor agonists, DPP4i, SU	Sweden	88381 patients (12351 GLP1 agonists, 43850 DPP4i, 32216 SU)
Associations of semaglutide with first-time diagnosis of Alzheimer's disease in patients with type 2 diabetes: Target trial emulation using nationwide real-world data in the US	Wang W, Wang Q, Qi X, Gurney M, Perry G, Volkow ND, Davis PB, Kaelber DC, Xu R.	Alzheimers Dement	2024	39445596	10.1002/alz.14313	Original serach	Clinical	Observational cohort study with target trial emulation	Older adults (≥ 60; 67.9 ± 5.8 years) with T2D	Metabolic impairment	Human	GLP1 receptor agonist / Insulin / Biguanide / DPP4i / SGLT2i / SU / TZD	Semaglutide, albiglutide, dulaglutide, exenatide, liraglutide, lixenatide, insulin, metformin, DPP4i, SGLT2i, SU, TZD	United States (TriNetX database)	1094761 T2D patients (17104 semaglutide, 550105 metformin, 95547 DPP4i, 48150 SGLT2i, 183382 SU, 26207 TZD, 68773 other GLP-1RAs)
Sodium-Glucose Cotransporter-2 Inhibitors, Dulaglutide, and Risk for Dementia : A Population-Based Cohort Study	Hong B, Bea S, Ko HY, Kim WJ, Cho YM, Shin JY.	Ann Intern Med	2024	39186787	10.7326/M23-3220	Original serach	Clinical	Observational cohort study with target trial emulation	Older adults (≥ 60; 67.2± 5.9 years) with T2D	Metabolic impairment	Human	SGLT2i / GLP1 receptor agonist / Biguanide	Dapagliflozin, empagliflozin, dulaglutide, metformin	Korea	13564 T2D patients on metformin treatment (12489 initiators of dapagliflozin/empagliflozin; 1075 initiators of dulaglutide)
Hyperglycemia and Metformin Use Are Associated With B Vitamin Deficiency and Cognitive Dysfunction in Older Adults	Porter KM, Ward M, Hughes CF, O'Kane M, Hoey L, McCann A, Molloy AM, Cunningham C, Casey MC, Tracey F, Strain S, McCarroll K, Laird E, Gallagher AM, McNulty H.	J Clin Endocrinol Metab	2019	30920623	10.1210/jc.2018-01791	Original search	Clinical	Observational cross-sectional	Older adults (74.1± 8.3 years)	Aged population and/or at risk of AD	Human	Biguanide	Metformin	United Kingdom	4160 patients (1856 normoglycemic, 318 hyperglycemic without treatment and 1986 hyperglycemic treated with metformin)
Diabetic patients treated with metformin during early stages of Alzheimer's disease show a better integral performance: data from ADNI study	Pomilio C, Pérez NG, Calandri I, Crivelli L, Allegri R; ADNI Alzheimer’s Disease Neuroimaging Initiative; Sevlever G, Saravia F.	Geroscience	2022	35445359	10.1007/s11357-022-00568-6	Original search	Clinical	Observational cross-sectional	Older adults (73.4± 6.2 years) diagnosed MCI due to AD, and T2D	Cognitive and metabolic impairment	Human	Biguanide	Metformin	United States, Europe, Japan, Korea, China, India and Argentina	810 patients (55 treated with metformin)
Increased risk of cognitive impairment in patients with diabetes is associated with metformin	Moore EM, Mander AG, Ames D, Kotowicz MA, Carne RP, Brodaty H, Woodward M, Boundy K, Ellis KA, Bush AI, Faux NG, Martins R, Szoeke C, Rowe C, Watters DA; AIBL Investigators.	Diabetes Care	2013	24009301	10.2337/dc13-0229	Original search	Clinical	Observational cross-sectional	Older adults (73.8 ± 8.3 years) with/without MCI or AD and with/without T2D	Cognitive and metabolic impairment	Human	Biguanide	Metformin	Australia	1354 patients (687 controls, 187 MCI, 480 AD), from which 126 were diabetic (104 T2D and 22 glucose intolerant)
Metformin use and brain atrophy in nondemented elderly individuals with diabetes	Nabizadeh F, Kankam SB, Balabandian M, Hashemi SM, Sharifkazemi H, Rostami MR; Alzheimer's disease Neuroimaging Initiative (ADNI).	Exp Gerontol	2022	35843348	10.1016/j.exger.2022.111890	Original search	Clinical	Observational cross-sectional	Older adults (71.8 ± 7.7 years) with MCI or cognitively healthy with/without T2D	Cognitive and metabolic impairment	Human	Biguanide	Metformin	United States	157 patients (68 cognitively healthy, 89 MCI), from which 76 were metformin users and 81 metformin non-users
Individual and Combined Associations of Glucose Metabolic Components With Cognitive Function Modified by Obesity	He R, Zheng R, Li J, Cao Q, Hou T, Zhao Z, Xu M, Chen Y, Lu J, Wang T, Xu Y, Bi Y, Wang W, Li M, Liu Y, Ning G.	Front Endocrinol (Lausanne)	2021	34966358	10.3389/fendo.2021.769120	Original search	Clinical	Observational cross-sectional	Older adults (>60 years)	Aged population and/or at risk of AD	Human	Biguanide / Oral hypoglycemic agents	Metformin	United States	511 patients (311 metformin, 200 other oral hypoglycemic agents)
Alzheimer's Disease-Related Neuropathology Among Patients with Medication Treated Type 2 Diabetes in a Community-Based Autopsy Cohort	Barthold D, Gibbons LE, Marcum ZA, Gray SL, Dirk Keene C, Grabowski TJ, Postupna N, Larson EB, Crane PK.	J Alzheimers Dis	2021	34420950	10.3233/JAD-210059	Original search	Clinical	Observational cross-sectional	Older adults (>65 years) with T2D	Metabolic impairment	Human	Biguanide / Sulfonylurea / Insulin / Combined treatments	Sulfomylureas, insulin and biguanides	United States	330 T2D patients (90 used SU, 75 used insulin, 47 used biguanides, 118 used all)
Cognitively impaired elderly exhibit insulin resistance and no memory improvement with infused insulin	Morris JK, Vidoni ED, Mahnken JD, Montgomery RN, Johnson DK, Thyfault JP, Burns JM.	Neurobiol Aging	2016	26923398	10.1016/j.neurobiolaging.2015.11.005	Original search	Clinical	Observational cross-sectional	Older adults (>60 years), non-demented vs cognitively impaired	Aged population and/or at risk of AD	Human	Insulin	Insulin (intravenous)	United States	51 patients (37 non-demented, 14 cognitively-impaired)
Plasma amyloid beta protein 42 in non-demented persons aged 75 years: effects of concomitant medication and medial temporal lobe atrophy	Blasko I, Kemmler G, Krampla W, Jungwirth S, Wichart I, Jellinger K, Tragl KH, Fischer P.	Neurobiol Aging	2005	15917096	10.1016/j.neurobiolaging.2005.03.006	Original search	Clinical	Observational cross-sectional	Older adults (75 years) with T2D	Metabolic impairment	Human	Insulin / Biguanides / Sulfonylureas	Insulin, SU and biguanides	Austria	526 patients
Association of diabetes mellitus and dementia: the Rotterdam Study	Ott A, Stolk RP, Hofman A, van Harskamp F, Grobbee DE, Breteler MM.	Diabetologia	1996	8933010	10.1007/s001250050588	Original search	Clinical	Observational cross-sectional	Older adults (69.3± 9.1 years)	Cognitive and metabolic impairment	Human	Insulin / Others	Insulin (subctaneous) and oral hipogycemic agents (oral)	Netherlands	6630 patients, 265 with dementia, 724 with T2D, 59 with AD+T2D
Risk factors for dementia with type 2 diabetes mellitus among elderly people in China	Fei M, Yan Ping Z, Ru Juan M, Ning Ning L, Lin G.	Age Ageing	2013	23299282	10.1093/ageing/afs188	Original search	Clinical	Observational cross-sectional	Older adults (≥ 65 years) withT2D	Metabolic impairment	Human	Insulin / Others	insulin and oral hipogycemic agents	China	1109 patients
Insulin in combination with other diabetes medication is associated with less Alzheimer neuropathology	Beeri MS, Schmeidler J, Silverman JM, Gandy S, Wysocki M, Hannigan CM, Purohit DP, Lesser G, Grossman HT, Haroutunian V.	Neurology	2008	18765651	10.1212/01.wnl.0000324925.95210.6d	Original search	Clinical	Observational cross-sectional	Older adults (81.2± 9.3 years) with T2D and with/without AD	Cognitive and metabolic impairment	Human	Insulin / Others / Combined treatments	Insulin (subcutaneous),other antidiabetic drugs and insulin+other antidiabetic drugs	United States
Associations between antidiabetic medications and cerebrospinal fluid biomarkers of Alzheimer's disease	García-Lluch G, Marseglia A, Royo LM, Albiach JP, Garcia-Zamora M, Baquero M, Peña-Bautista C, Álvarez L, Westman E, Cháfer-Pericás C.	J Alzheimers Dis	2024	39686618	10.1177/13872877241304995	Original serach	Clinical	Observational cross-sectional	Older adults (>50 <80 years) with T2D	Metabolic impairment	Human	insulin, insulin stimulating drugs (secretagoges, SU, regaplinide, GLP1, DPP4i), insulin sensitizers (biguanides, pioglitazones), empagliflozin, α-glucosidase inhibitors.	insulin, insulin stimulating drugs (secretagoges, SU, regaplinide, GLP1, DPP4i), insulin sensitizers (biguanides, pioglitazones), empagliflozin, α-glucosidase inhibitors.	Spain	213 T2D patients
Low hemoglobin A1c and low body mass index are associated with dementia and activities of daily living disability among Japanese nursing home residents with diabetes	Hatano Y, Araki A, Matsumoto M, Ishibashi S.	Geriatr Gerontol Int	2019	31257696	10.1111/ggi.13728	Original search	Clinical	Observational cross-sectional	Oder adults ≥ 65 (86.6± 7.9 years) with diabetes	Metabolic impairment	Human	Sulfonylureas / Insulin / DPP4i / Glinides / Biguanides /TZDs / Others	Sulfonylureas, glinides, metformin, α-glucosidase inhibitors, TZDs, DPP4i, SGLT2i, GLP1, insulin	Japan	384 patients
Parahippocampal gyrus expression of endothelial and insulin receptor signaling pathway genes is modulated by Alzheimer's disease and normalized by treatment with anti-diabetic agents	Katsel P, Roussos P, Beeri MS, Gama-Sosa MA, Gandy S, Khan S, Haroutunian V.	PLoS One	2018	30383799	10.1371/journal.pone.0206547	Original search	Clinical	Observational cross-sectional	Older adults (76±6 years) with MCI and T2D	Cognitive and metabolic impairment	Human	TZD / Sulfonylureas / Biguanide / Combined treatments	insulin, SU, metformine, TZDs, insulin+SU and insulin+metformin (oral)	United States	83 patients (30 controls, 19 with AD, 34 with AD+T2D treated with antidiabetic drugs)
The association of antidiabetic medications and Mini-Mental State Examination scores in patients with diabetes and dementia	Secnik J, Xu H, Schwertner E, Hammar N, Alvarsson M, Winblad B, Eriksdotter M, Garcia-Ptacek S, Religa D.	Alzheimers Res Ther	2021	34857046	10.1186/s13195-021-00934-0	Original search	Clinical	Observational cross-sectional	Older adults (84.9±2.5 years) with AD and T2D	Cognitive and metabolic impairment	Human	TZD / Sulfonylureas / Biguanide / DPP4i / Insulin	metformin, insulin, SU, TZD and DPP4i (oral)	Sweden	1873 patients with diagnosis of T2D and dementia
Antidiabetic Drugs for the Risk of Alzheimer Disease in Patients With Type 2 DM Using FAERS	Akimoto H, Negishi A, Oshima S, Wakiyama H, Okita M, Horii N, Inoue N, Ohshima S, Kobayashi D.	Am J Alzheimers Dis Other Demen	2020	32162525	10.1177/1533317519899546	Original search	Clinical	Observational cross-sectional	Older adults (73.8 ±6.5 years) with T2D and some with concomitant AD	Cognitive and metabolic impairment	Human	α-glucosidase inhibitors / SU / Meglitinides / TZD / GLP1 receptor agonists /DPP4i /SGLT2i	Acarbose, miglitol, glimepiride, chlorpropamide, glipizide, glyburide, tolazamide, tolbutamide, nateglinide, repaglinide, pioglitazone, rosiglitazone, alogliptin, linagliptin, saxagliptin, sitagliptin, albiglutide, dulaglutide, exenatide, liraglutide,canagliflozin, dapagliflozin, empagliflozin	United States	66085 T2D patients (1250 patients with concomitant AD, 64835 patients only with T2D)
Metformin and Risk of Alzheimer's Disease Among Community-Dwelling People With Diabetes: A National Case-Control Study	Sluggett JK, Koponen M, Bell JS, Taipale H, Tanskanen A, Tiihonen J, Uusitupa M, Tolppanen AM, Hartikainen S.	J Clin Endocrinol Metab	2020	31778170	10.1210/clinem/dgz234	Original search	Clinical	Observational longitudinal	Older adults with AD and diabetes diagnosed ≥ 3 years before AD	Cognitive and metabolic impairment	Human	Biguanide	Metformin	Finland	29412 patients (9862 with AD and 19550 controls)
Metformin, age-related cognitive decline, and brain pathology	Sood A, Capuano AW, Wilson RS, Barnes LL, Kapasi A, Bennett DA, Arvanitakis Z.	Neurobiol Aging	2024	37931533	10.1016/j.neurobiolaging.2023.10.005	Original serach	Clinical	Observational longitudinal	Older adults (78.7±7.4 years)	Aged population and/or at risk of AD	Human	Biguanide	Metformin	United States	3029 patients (262 metformin-users, 2767 non-metformin users)
The Association between Metformin Use and Risk of Developing Severe Dementia among AD Patients with Type 2 Diabetes.	Xue, Y. and X. Xie	Biomedicines	2023	38001936	10.3390/biomedicines11112935	Added through citations	Clinical	Observational longitudinal	Older adults (mean 76 years) with AD and T2D	Cognitive and metabolic impairment	Human	Biguanide	Metformin	United States	1306 patients (785 metformin users, 521 non-users, treated with other antidiabetics)
Metformin use in elderly population with diabetes reduced the risk of dementia in a dose-dependent manner, based on the Korean NHIS-HEALS cohort	Kim Y, Kim HS, Lee JW, Kim YS, You HS, Bae YJ, Lee HC, Han YE, Choi EA, Kim J, Kang HT.	Diabetes Res Clin Pract	2020	33068660	10.1016/j.diabres.2020.108496	Original search	Clinical	Observational longitudinal	Older adults (mean 66.5 years) with T2D	Metabolic impairment	Human	Biguanide	Metformin	Korea	73718 patients (65650 non-diabetic, 8068 diabetic from which 4436 were metformin non-users and 3632 were metformin-users)
Taking metformin and cognitive function change in older patients with diabetes	Koo BK, Kim LK, Lee JY, Moon MK.	Geriatr Gerontol Int	2019	31119857	10.1111/ggi.13692	Original search	Clinical	Observational longitudinal	Older adults (76.7 ± 6.6 years) with T2D	Metabolic impairment	Human	Biguanide	Metformin	Korea	732 patients (575 non-diabetic and 157 diabetic, from which 93 used metformin and 64 never used metformin)
Effects of metformin exposure on neurodegenerative diseases in elderly patients with type 2 diabetes mellitus	Kuan YC, Huang KW, Lin CL, Hu CJ, Kao CH.	Prog Neuropsychopharmacol Biol Psychiatry	2017	28583443	10.1016/j.pnpbp.2017.06.002	Original search	Clinical	Observational longitudinal	Older adults (64.7 ± 9.7 years) with T2D	Metabolic impairment	Human	Biguanide	Metformin	Taiwan	9302 T2D patients (4351 metformin users and 4351 non-metformin users)
Dementia risk in patients with type 2 diabetes: Comparing metformin with no pharmacological treatment	Zheng B, Su B, Ahmadi-Abhari S, Kapogiannis D, Tzoulaki I, Riboli E, Middleton L.	Alzheimers Dement	2023	37395154	10.1002/alz.13349	Original search	Clinical	Observational longitudinal	Older adults (67.1 ± 10.5 years) with T2D	Metabolic impairment	Human	Biguanide	Metformin	United Kingdom	210237 patients (95609 no antidiabetic medication, 114628 metformin treated)
Metformin Cessation and Dementia Incidence	Zimmerman SC, Ferguson EL, Choudhary V, Ranatunga DK, Oni-Orisan A, Hayes-Larson E, Duarte Folle A, Mayeda ER, Whitmer RA, Gilsanz P, Power MC, Schaefer C, Glymour MM, Ackley SF.	JAMA Netw Open	2023	37878309	10.1001/jamanetworkopen.2023.39723	Original search	Clinical	Observational longitudinal	Middle aged adults (60.6 ± 9.0 years) with T2D, treated with metformin	Metabolic impairment	Human	Biguanide	Metformin	United States	41346 patients (29126 routine metformin users, 12220 early terminators)
Metformin Use and Cognitive Function in Older Adults With Type 2 Diabetes Following a Mediterranean Diet Intervention.	Soldevila-Domenech, N., Cuenca-Royo, A., Babio, N., Forcano, L., Nishi, S., Vintró-Alcaraz, C., Gómez-Martínez, C., Jiménez-Murcia, S., Fernández-Carrión, R., Gomis-González, M., Alvarez-Sala, A., Carlos, S., Pintó, X., Corella, D., Díez-Espino, J., Castañer, O., Fernández-Aranda, F., Salas-Salvadó, J., & de la Torre, R.	Frontiers in nutrition	2021	34676236	10.3389/fnut.2021.742586	Added through citations	Clinical	Observational longitudinal	Older adults (65.2 ± 4.7 years) with T2D	Metabolic impairment	Human	Biguanide	Metformin	Spain	487 patients (339 without T2D, 148 with T2D from which 111 were treated with metformin, 10 were treated with insulin)
Metformin Use Is Associated With Slowed Cognitive Decline and Reduced Incident Dementia in Older Adults With Type 2 Diabetes: The Sydney Memory and Ageing Study	Samaras K, Makkar S, Crawford JD, Kochan NA, Wen W, Draper B, Trollor JN, Brodaty H, Sachdev PS.	Diabetes Care	2020	32967921	10.2337/dc20-0892	Original search	Clinical	Observational longitudinal	Older adults (78.8 ± 4.8 years) with T2D	Metabolic impairment	Human	Biguanide	Metformin	Australia	1027 patient, from which 123 had diabetes and 67 of them received metformin
Risk of incident dementia following metformin initiation compared with noninitiation or delay of antidiabetic medication therapy	Salas J, Morley JE, Scherrer JF, Floyd JS, Farr SA, Zubatsky M, Barthold D, Dublin S.	Pharmacoepidemiol Drug Saf	2020	32363681	10.1002/pds.5014	Original search	Clinical	Observational longitudinal	Middle aged adults (≥ 50 years) with T2D	Metabolic impairment	Human	Biguanide	Metformin	United States	2 cohorts: 112845 patients (untreated 93941, metformin 18904) and 14333 patients (untreated 12540, metformin 1793)
Effect of metformin on neurodegenerative disease among elderly adult US veterans with type 2 diabetes mellitus	Shi Q, Liu S, Fonseca VA, Thethi TK, Shi L.	BMJ Open	2019	31366635	10.1136/bmjopen-2018-024954	Original search	Clinical	Observational longitudinal	Middle aged adults ( ≥ 50, 63.2 ± 10.9 years) with T2D	Metabolic impairment	Human	Biguanide	Metformin	United States	5528 patients (2756 no metformin, 849 MET <1 year, 513 MET 1-2 years, 710 MET 2-4 years, 700 MET >4 years)
Differential effects of metformin on age related comorbidities in older men with type 2 diabetes	Wang CP, Lorenzo C, Habib SL, Jo B, Espinoza SE.	J Diabetes Complications	2017	28190681	10.1016/j.jdiacomp.2017.01.013	Original search	Clinical	Observational longitudinal	Older male adults (74.6 ± 5.8 years) with T2D	Metabolic impairment	Human	Biguanide	Metformin	United States	41204 patients (32811 untreated, 8393 metformin treated)
Relationships between memory decline and the use of metformin or DPP4 inhibitors in people with type 2 diabetes with normal cognition or Alzheimer's disease, and the role APOE carrier status	Wu CY, Ouk M, Wong YY, Anita NZ, Edwards JD, Yang P, Shah BR, Herrmann N, Lanctôt KL, Kapral MK, MacIntosh BJ, Rabin JS, Black SE, Swardfager W.	Alzheimers Dement	2020	32803865	10.1002/alz.12161	Original search	Clinical	Observational longitudinal	Older adults (average 72-76 years) with T2D with or without cognitive impairment	Cognitive and metabolic impairment	Human	Biguanide / DPP4i	Metformin and DPP4i	United States	1192 non-demented, 671 MCI, 807 AD
Metformin in elderly type 2 diabetes mellitus: dose-dependent dementia risk reduction	Sun M, Chen WM, Wu SY, Zhang J.	Brain	2024	37878862	10.1093/brain/awad366	Original serach	Clinical	Observational longitudinal	Older adults (70.5 ± 14.2 years) with T2D	Metabolic impairment	Human	Biguanide / Insulin / Sulfonylureas / SGLT2i / a-glucosidase inhibitors / TZD / GLP1 receptor agonists / DPP4i	Metformin	Taiwan	14558 patients (7279 T2D metformin users, 7279 T2D metformin non-users)
Metformin use is associated with lower risks of dementia, anxiety and depression: The Hong Kong diabetes study	Hui JMH, Zhou J, Lee TTL, Hui K, Chou OHI, Lee YHA, Lee S, Wong WT, Wai AKC, Chang C, Jeevaratnam K, Liu T, Tse G.	Asian J Psychiatr	2024	38796398	10.1016/j.ajp.2024.104086	Original serach	Clinical	Observational longitudinal	Older adults (67 ± 12.0 years) with T2D	Metabolic impairment	Human	Biguanide / SU	Metformin, SU	China	89711 patients
Incidence of dementia is increased in type 2 diabetes and reduced by the use of sulfonylureas and metformin	Hsu CC, Wahlqvist ML, Lee MS, Tsai HN.	J Alzheimers Dis	2011	21297276	10.3233/JAD-2011-101524	Original search	Clinical	Observational longitudinal	Middle aged adults ( ≥ 50 years) with T2D	Metabolic impairment	Human	Biguanide / Sulfonylurea / Combined treatments	SU, metformin and combined oral medication	Taiwan	25393 T2D patients (10519 T2D untreated, 14874 T2D treated from which 3753 received SUs, 1864 metformin and 9257 SU+metformin)
Comparative effect of metformin versus sulfonylureas with dementia and Parkinson's disease risk in US patients over 50 with type 2 diabetes mellitus	Newby D, Linden AB, Fernandes M, Molero Y, Winchester L, Sproviero W, Ghose U, Li QS, Launer LJ, Duijn CMV, Nevado-Holgado AJ.	BMJ Open Diabetes Res Care	2022	36109050	10.1136/bmjdrc-2022-003036	Original search	Clinical	Observational longitudinal	Older adults (66.4 ± 8.2 years) with T2D	Metabolic impairment	Human	Biguanide / Sulfonylureas	Metformin and SU	United States	112591 T2D patients (96140 used metformin, 16451 used sulfonylureas)
Metformin and Sulfonylurea Use and Risk of Incident Dementia	Scherrer JF, Salas J, Floyd JS, Farr SA, Morley JE, Dublin S.	Mayo Clin Proc	2019	31378227	10.1016/j.mayocp.2019.01.004	Original search	Clinical	Observational longitudinal	Older adults (60.8 ± 6.8 years) with T2D	Metabolic impairment	Human	Biguanide / Sulfonylureas	Metformin and sulfonylurea	United States	Two cohorts: VHA 75187 patients (56972 metformin users, 18215 SU users) and KPWA 10866 patients (7546 metformin users, 3320 SU users)
Association Between Metformin Initiation and Incident Dementia Among African American and White Veterans Health Administration Patients	Scherrer JF, Morley JE, Salas J, Floyd JS, Farr SA, Dublin S.	Ann Fam Med	2019	31285213	10.1370/afm.2415	Original search	Clinical	Observational longitudinal	Older adults ( 60.9 ± 8.5 years) with T2D	Metabolic impairment	Human	Biguanide / Sulfonylureas	Metformin and sulfonylureas	United States	63202 white patients (47821 used metformin, 15381 used SU) and 10559 African American patients (8038 used metformin, 2521 used SU)
Metformin vs sulfonylurea use and risk of dementia in US veterans aged ≥65 years with diabetes	Orkaby AR, Cho K, Cormack J, Gagnon DR, Driver JA.	Neurology	2017	28954880	10.1212/WNL.0000000000004586	Original search	Clinical	Observational longitudinal	Older adults ( ≥ 65, mean age 73.5 years) with T2D	Metabolic impairment	Human	Biguanide / Sulfonylureas	Metformin and SU	United States	28640 patients (17200 used metformin, 11440 used sulfonylureas)
Association of metformin, sulfonylurea and insulin use with brain structure and function and risk of dementia and Alzheimer's disease: Pooled analysis from 5 cohorts	Weinstein G, Davis-Plourde KL, Conner S, Himali JJ, Beiser AS, Lee A, Rawlings AM, Sedaghat S, Ding J, Moshier E, van Duijn CM, Beeri MS, Selvin E, Ikram MA, Launer LJ, Haan MN, Seshadri S.	PLoS One	2019	30768625	10.1371/journal.pone.0212293	Original search	Clinical	Observational longitudinal	Older adults ( 67.9 ± 7.9 years) with T2D	Metabolic impairment	Human	Biguanide / Sulfonylureas / Insulin	Metformin, SU and insulin	United States and Israel	Five different cohorts
Type 2 diabetes and antidiabetic medications in relation to dementia diagnosis	Cheng C, Lin CH, Tsai YW, Tsai CJ, Chou PH, Lan TH.	J Gerontol A Biol Sci Med Sci	2014	24899525	10.1093/gerona/glu073	Original search	Clinical	Observational longitudinal	Older adults (>65 years) non-diabetic	Aged population and/or at risk of AD	Human	Biguanide / Sulfonylureas / TZD	TZDs, Sulfonylureas, metformin	Taiwan	67731 patients (non-T2D 62311; developed T2D 5420 from which 1033 Metformin, 9796 SUs, 28 TZDs)
Use of oral diabetes medications and the risk of incident dementia in US veterans aged ≥60 years with type 2 diabetes	Tang X, Brinton RD, Chen Z, Farland LV, Klimentidis Y, Migrino R, Reaven P, Rodgers K, Zhou JJ.	BMJ Open Diabetes Res Care	2022	36220195	10.1136/bmjdrc-2022-002894	Original search	Clinical	Observational longitudinal	Older adults (65.7.0±8.7 years) with T2D	Metabolic impairment	Human	Biguanide / Sulfonylureas / TZD	metformin, SU and TZD	United States	559106 patients, from which: 296201 metformin, 125870 SUs, 5432 TZDs, 122928 MET+SU, 4132 MET+TZD, 4543 SU+TZD
Diabetes mellitus and the risk of Alzheimer's disease: a nationwide population-based study	Huang CC, Chung CM, Leu HB, Lin LY, Chiu CC, Hsu CY, Chiang CH, Huang PH, Chen TJ, Lin SJ, Chen JW, Chan WL.	PLoS One	2014	24489845	10.1371/journal.pone.0087095	Original search	Clinical	Observational longitudinal	Middle aged adults (58.7 ± 14.0 years) with T2D	Metabolic impairment	Human	Biguanide / Sulfonylureas / TZD / Insulin / Others	Metformin, SU, TZD, α-glucosidase blockers, Non-sulfonylurea insulin secretagogue, Insulin	Taiwan	142622 patients (71311 diabetic, 71311 non-diabetic)
Heterogeneous treatment effects of metformin on risk of dementia in patients with type 2 diabetes: A longitudinal observational study	Tang H, Guo J, Shaaban CE, Feng Z, Wu Y, Magoc T, Hu X, Donahoo WT, DeKosky ST, Bian J.	Alzheimers Dement	2024	37830443	10.1002/alz.13480	Original serach	Clinical	Observational longitudinal	Older adults (83% ≥ 65 years) with T2D	Metabolic impairment	Human	Biguanide, SGLT2i, DPP4i, GLP1 receptor agonist, α‐glucosidase inhibitors, SU, TZD, insulin	Metformin	United States	1393 patients (754 metformin users, 639 non-users)
Incident dementia risk among patients with type 2 diabetes receiving metformin versus alternative oral glucose-lowering therapy: an observational cohort study using UK primary healthcare records	Doran W, Tunnicliffe L, Muzambi R, Rentsch CT, Bhaskaran K, Smeeth L, Brayne C, Williams DM, Chaturvedi N, Eastwood SV, Dunachie SJ, Mathur R, Warren-Gash C.	BMJ Open Diabetes Res Care	2024	38272537	10.1136/bmjdrc-2023-003548	Original serach	Clinical	Observational longitudinal	Older adults (median age 63 years) diagnosed with T2D at ≥40 years	Metabolic impairment	Human	Biguanide/ α-glucosidase inhibitors / SU / DPP4i / GLP1 analogs / TZD / SGLT2i / metaglinides	Metformin, SU, TZD, α-glucosidase inhibitors, SU, DPP4i, GLP1 analogs, TZD, SGLT2i, metaglinides	United Kingdom	211396 patients (179333 with metformin, 32063 other OHAs)
No association between metformin initiation and incident dementia in older adults newly diagnosed with diabetes	Wu CY, Wang C, Saskin R, Shah BR, Kapral MK, Lanctôt KL, Herrmann N, Cogo-Moreira H, MacIntosh BJ, Edwards JD, Swardfager W.	J Intern Med	2024	37747779	10.1111/joim.13723	Original serach	Clinical	Observational longitudinal	Older adults (73.0±5.8 years) newly diagnosed T2D	Metabolic impairment	Human	Biguanides	Metformin	Canada	34700 T2D patients (12331 metformin initiation; 22369 no pharmacotherapy initiation)
Lower risk of dementia with pioglitazone, compared with other second-line treatments, in metformin-based dual therapy: a population-based longitudinal study	Lu CH, Yang CY, Li CY, Hsieh CY, Ou HT.	Diabetologia	2018	29138876	10.1007/s00125-017-4499-5	Original search	Clinical	Observational longitudinal	Oder adults (≥ 65 years) with T2D	Metabolic impairment	Human	Combined treatments	Metformin + pioglitazone, metformin+rosiglitazone, metformin+ SU, metformin+acarbose, metformin+meglitinide, metformin+insulin, metformin+DPP4i	Taiwan	51415 T2D patients (44480 metformin+SU; 2768 metformin+acarbose, 3068 metformin+meglitinide, 845 metformin+pioglitazone, 254 metformin+insulin)
The effects of sitagliptin, a DPP-4 inhibitor, on cognitive functions in elderly diabetic patients with or without Alzheimer's disease	Isik AT, Soysal P, Yay A, Usarel C.	Diabetes Res Clin Pract	2017	28056430	10.1016/j.diabres.2016.12.010	Original search	Clinical	Observational longitudinal	Older adults (75.4 ±8.5 years) with T2D	Metabolic impairment	Human	DPP4i	Sitagliptin	Turkey	205 patients (101 metformin and/or insulin; 104 sitagliptin + metformin and/or insulin)
Cognitive and metabolic outcomes of vildagliptin addition to the therapy in patients with type 2 diabetes mellitus: 26 week follow-up study	Ates Bulut E, Sahin Alak ZY, Dokuzlar O, Kocyigit SE, Soysal P, Smith L, Isik AT.	Arch Gerontol Geriatr	2020	32014700	10.1016/j.archger.2020.104013	Original search	Clinical	Observational longitudinal	Oder adults (≥ 60; 75.7± 7.5 years) with T2D	Metabolic impairment	Human	DPP4i	Vildagliptin	Turkey	130 patients (35 control, 43 vildagliptin users, 52 vildagliptin never users)
Vildagliptin Has a Neutral Association With Dementia Risk in Type 2 Diabetes Patients	Tseng CH.	Front Endocrinol (Lausanne)	2021	33995274	10.3389/fendo.2021.637392	Original search	Clinical	Observational longitudinal	Middle aged adults (average 58.5 years) with T2D	Metabolic impairment	Human	DPP4i	Vildagliptin	Taiwan	80978 T2D patients (40489 vldagliptin ever users; 40489 vildagliptin never users)
Effects of vildagliptin, a DPP-4 inhibitor, in elderly diabetic patients with mild cognitive impairment	Borzì AM, Condorelli G, Biondi A, Basile F, Vicari ESD, Buscemi C, Luca S, Vacante M.	Arch Gerontol Geriatr	2019	31204117	10.1016/j.archger.2019.06.001	Original search	Clinical	Observational longitudinal	Older adults (>65 years) with T2D and MCI	Cognitive and metabolic impairment	Human	DPP4i	Vildagliptin	Italy	60 patients (30 metformin, 30 metformin+vildagliptin)
Association of Dipeptidyl Peptidase-4 Inhibitor Use and Amyloid Burden in Patients With Diabetes and AD-Related Cognitive Impairment	Jeong SH, Kim HR, Kim J, Kim H, Hong N, Jung JH, Baik K, Cho H, Lyoo CH, Ye BS, Sohn YH, Seong JK, Lee PH.	Neurology	2021	34380754	10.1212/WNL.0000000000012534	Original search	Clinical	Observational longitudinal	Older adults with AD, diabetic and non-diabetic	Cognitive and metabolic impairment	Human	DPP4i	DPP4i	Korea	282 AD patients (141 non-diabetic, 71 diabetic without DPP4i, 71 diabetic treated with DPP4i)
Association between the Use of Dipeptidyl Peptidase 4 Inhibitors and the Risk of Dementia among Patients with Type 2 Diabetes in Taiwan	Chen KC, Chung CH, Lu CH, Tzeng NS, Lee CH, Su SC, Kuo FC, Liu JS, Hsieh CH, Chien WC.	J Clin Med	2020	32121372	10.3390/jcm9030660	Original search	Clinical	Observational longitudinal	Older adults (average 68 years) with T2D	Metabolic impairment	Human	DPP4i	DPP4i	Taiwan	14515 T2D patients (2903 DPP4i users; 11612 non-DPP4i users)
12-month neurological and psychiatric outcomes of semaglutide use for type 2 diabetes: a propensity-score matched cohort study	De Giorgi R, Koychev I, Adler AI, Cowen PJ, Harmer CJ, Harrison PJ, Taquet M.	EClinicalMedicine	2024	39764175	10.1016/j.eclinm.2024.102726	Original serach	Clinical	Observational longitudinal	Middle aged adults (average 57.0 ± 12.5 years) witth T2D	Metabolic impairment	Human	GLP1 receptor agonist, DPP4i, SGLT2i, SU, biguanide, insulin	Semaglutide, sitagliptin, empagliflozin, glipizide, metformin, insulin	United States (TriNetX database)	3 matched cohorts: cohort #1: 23386 patients (semaglutide vs sitagliptin), cohort #2: 22584 patients 8semaglutide vs empagliflozin), cohort #3: 19206 patients (semeglutide vs glipizide)
Effects of medications on plasma amyloid beta (Abeta) 42: longitudinal data from the VITA cohort	Blasko I, Jungwirth S, Jellinger K, Kemmler G, Krampla W, Weissgram S, Wichart I, Tragl KH, Hinterhuber H, Fischer P.	J Psychiatr Res	2008	18155247	10.1016/j.jpsychires.2007.10.010	Original search	Clinical	Observational longitudinal	Older adults (75.8±0.5 years)	Aged population and/or at risk of AD	Human	Insulin	Insulin (subcutaneous routine treatment)	Austria	487 patients
Sex-specific associations between diabetes and dementia: the role of age at onset of disease, insulin use and complications	Zhou C, Dong C, Xie Z, Hao W, Fu C, Sun H, Zhu D.	Biol Sex Differ	2023	36804018	10.1186/s13293-023-00491-1	Original search	Clinical	Observational longitudinal	Middle aged adults (56.3 ± 8.0 years) with T2D	Metabolic impairment	Human	Insulin	Insulin	United Kingdom	447915 patients with T2D
Insulin Use in Type 2 Diabetes and the Risk of Dementia: A Comparative Population-Based Cohort Study	Alkabbani W, Maxwell CJ, Marrie RA, Tyas SL, Lega IC, Gamble JM.	Diabetes Care	2023	37315211	10.2337/dc23-0222	Original search	Clinical	Observational longitudinal	Middle aged adults (57.1 ± 7.7 years) with T2D	Metabolic impairment	Human	Insulin	Insulin	Canada	33093 T2D patients (7863 insulin users, 25230 non-insulin users)
Metformin, other antidiabetic drugs, and risk of Alzheimer's disease: a population-based case-control study	Imfeld P, Bodmer M, Jick SS, Meier CR.	J Am Geriatr Soc	2012	22458300	10.1111/j.1532-5415.2012.03916.x	Original search	Clinical	Observational longitudinal	Older adults (>65; 80.7± 6.7 years)	Aged population and/or at risk of AD	Human	Insulin / Biguanides / Sulfonylureas / TZD	Metformin, SU, TZDs, Insulin	United Kingdom	14172 patients (7086 AD cases and 7086 controls)
Antidiabetic medication and risk of dementia in patients with type 2 diabetes: a nested case-control study	Wium-Andersen IK, Osler M, Jørgensen MB, Rungby J, Wium-Andersen MK.	Eur J Endocrinol	2019	31437816	10.1530/EJE-19-0259	Original search	Clinical	Observational longitudinal	Older adults (average 61.4 years) with T2D	Metabolic impairment	Human	Insulin / Biguanides / Sulfonylureas /TZD / DPP4i /GLP1R agonist / SGLT2i / Others	insulin, metformin, SU, glinides, glitazone, DPP4i, GLPi, SGLT2i and acarbose	Denmark	58095 patients (11619 developed dementia; 46476 controls)
The effect of diabetes medication on cognitive function: evidence from the PATH Through Life Study	Herath, P. M., Cherbuin, N., Eramudugolla, R., & Anstey, K. J.	BioMed research international	2016	27195294	10.1155/2016/7208429	Added through citations	Clinical	Observational longitudinal	Older adults (65-69 years) with and without diabetes	Aged population and/or at risk of AD	Human	Insulin / Others	Insulin (subctaneous) and oral hipogycemic agents (oral)	Australia	1814 patients (1603 non-diabetic, 211 diabetic from which 113 were treated with OHA, and 24 with insulin)
Diabetes mellitus and risk of dementia in the Kungsholmen project: a 6-year follow-up study	Xu WL, Qiu CX, Wahlin A, Winblad B, Fratiglioni L.	Neurology	2004	15477535	10.1212/01.wnl.0000140291.86406.d1	Original search	Clinical	Observational longitudinal	Older adults (>75 years), non-demented vs cognitively impaired	Aged population and/or at risk of AD	Human	Insulin / Others	Insulin (subctaneous) and oral hipogycemic agents (oral)	Sweden	1301 patients (1187 non-diabetic, 114 T2D from which 42 used OHAs and 6 used insulin)
Different treatment forms of type II diabetes and the risk of dementia in German health claims data	Buchmann N, Fink A, Tegeler C, Demuth I, Doblhammer G, Steinhagen-Thiessen E.	Acta Diabetol	2019	31119454	10.1007/s00592-019-01332-7	Original search	Clinical	Observational longitudinal	Older adults (>60 years) with T2D and incident dementia	Cognitive and metabolic impairment	Human	Insulin / Others	Insulin (subctaneous) and oral hipogycemic agents (oral)	Germany	12784 patients with dementia, from which 7883 were non-diabetic, 2752 T2D untreated, 1197 T2D treated with OHA, 952 T2D treated with insulin
Diabetes is associated with a slower rate of cognitive decline in Alzheimer disease	Sanz C, Andrieu S, Sinclair A, Hanaire H, Vellas B; REAL.FR Study Group.	Neurology	2009	19858457	10.1212/WNL.0b013e3181bd80e9	Original search	Clinical	Observational longitudinal	Older adults (mean 77 years) with AD and with/without T2D	Cognitive and metabolic impairment	Human	Insulin / Others	Insulin other antidiabetic drugs	France	608 patients (63 had also DM, from which 47 were taking antidiabetics and 16 were untreated)
Associations of Cardiovascular and Non-Cardiovascular Comorbidities with Dementia Risk in Patients with Diabetes: Results from a Large UK Cohort Study	Zheng, B., B. Su, C. Udeh-Momoh, G. Price, I. Tzoulaki, E. P. Vamos, A. Majeed, E. Riboli, S. Ahmadi-Abhari and L. T. Middleton	J Prev Alzheimers Dis	2022	35098977	10.14283/jpad.2022.8	Added through citations	Clinical	Observational longitudinal	Older adults (≥ 50, average 65.2 years) with T2D	Metabolic impairment	Human	Insulin / Others	insulin and oral hipogycemic agents	United Kingdom	489205 patients
Diabetes mellitus and the risk of dementia: The Rotterdam Study	Ott A, Stolk RP, van Harskamp F, Pols HA, Hofman A, Breteler MM.	Neurology	1999	10599761	10.1212/wnl.53.9.1937	Original search	Clinical	Observational longitudinal	T2D and non-diabetic patients (>55 years) non-demented	Metabolic impairment	Human	Insulin / Others	Insulin (subctaneous) and oral hipogycemic agents (oral)	Netherlands	6370 patients in total, from which 692 patients had T2D, of whom 390 were untreated, 232 used oral antidiabetics, 70 received insulin
The association between sodium-glucose cotransporter 2 inhibitors and incident dementia: A nationwide population-based longitudinal cohort study	Siao WZ, Lin TK, Huang JY, Tsai CF, Jong GP.	Diab Vasc Dis Res	2022	35549730	10.1177/14791641221098168	Original search	Clinical	Observational longitudinal	Middle aged adults (<60 years 53%) newly diagnosed T2D	Metabolic impairment	Human	SGLT2i	SGLT2i	Taiwan	206494 new-onset T2D patients (103247 SGLT2i users; 103247 non-SGLT2i users)
SGLT2 Inhibitor Use and Risk of Dementia and Parkinson Disease Among Patients With Type 2 Diabetes	Kim HK, Biessels GJ, Yu MH, Hong N, Lee YH, Lee BW, Kang ES, Cha BS, Lee EJ, Lee M.	Neurology	2024	39292986	10.1212/WNL.0000000000209805	Original serach	Clinical	Observational longitudinal	Middle aged adults ( ≥ 40; 57.8 ± 9.6 years) with T2D	Metabolic impairment	Human	SGLT2i / Biguanide / SU / TZD / Insulin	Dapagliflozin, empagliflozin, errtugliflozin, ipragliflozin, metformin, SU, meglitinide, DPP4i, TZD, alpha-glucosidase inhibitors, insulin	Korea	358862 T2D patients
Risk of dementia after initiation of sodium-glucose cotransporter-2 inhibitors versus dipeptidyl peptidase-4 inhibitors in adults aged 40-69 years with type 2 diabetes: population based cohort study	Shin A, Koo BK, Lee JY, Kang EH.	BMJ	2024	39197881	10.1136/bmj-2024-079475	Original serach	Clinical	Observational longitudinal	Middle aged adults (40-69 years; 61.8 ± 4.7 ) with T2D	Metabolic impairment	Human	SGLT2i / DPP4i / Biguanide / Insulin /GLP1RA / SU / Glinides / TZD / alpha-glucosidase inhibitors	SGLT2i / DPP4i / Biguanide / Insulin /GLP1RA / SU / Glinides / TZD / alpha-glucosidase inhibitors	Korea	221770 T2D patients (110885 SGLT2i users; 110885 DPP4i users)
Association of sodium-glucose cotransporter 2 inhibitors with risk of incident dementia and all-cause mortality in older patients with type 2 diabetes: A retrospective cohort study using the TriNetX US collaborative networks	Pai YW, Chen IC, Lin JF, Chen XH, Chen HH, Chang MH, Huang JA, Lin CH.	Diabetes Obes Metab	2024	39248211	10.1111/dom.15918	Original serach	Clinical	Observational longitudinal	Older adults (≥ 50; 64.0 ± 10.0 years) with T2D	Metabolic impairment	Human	SGLT2i / DPP4i / GLP1 receptor agonist / Biguanide	Metformin, SGLT2i ,DPP4i, GLP1 receptor agonist	Taiwan (TriNetX database)	Cohort 1: 481934 T2D patients (237100 metformin+SGLT2i; 244834 metformin+DPP4i); cohort 2: 437117 patients (200048 metformin+SGLT2i; 237069 metformin+GLP-1RA)
Heterogeneous treatment effects of sodium-glucose cotransporter 2 inhibitors on risk of dementia in people with type 2 diabetes: A population-based cohort study	Tang H, Donahoo WT, Svensson M, Shaaban CE, Smith G, Jaffee MS, Huang Y, Hu X, Lu Y, Salloum RG, DeKosky ST, Bian J, Guo J.	Alzheimers Dement	2024	38958394	10.1002/alz.14048	Original serach	Clinical	Observational longitudinal	Middle aged adults (≥ 50 years) with T2D	Metabolic impairment	Human	SGLT2i / SU	SGLT2i, sulfonylureas	United States	35458 T2D patients (8752 new users of SLGT2i; 26706 new users of SU)
Association of Sodium-Glucose Cotransporter 2 Inhibitors With Time to Dementia: A Population-Based Cohort Study	Wu CY, Iskander C, Wang C, Xiong LY, Shah BR, Edwards JD, Kapral MK, Herrmann N, Lanctôt KL, Masellis M, Swartz RH, Cogo-Moreira H, MacIntosh BJ, Rabin JS, Black SE, Saskin R, Swardfager W.	Diabetes Care	2023	36508692	10.2337/dc22-1705	Original search	Clinical	Observational longitudinal	Older adults (>66; 73.6 ± 6.2 years) with T2D	Metabolic impairment	Human	SGLT2i /DPP4i	SGLT2i and DPP4i	Canada	109903 T2D patients (36513 SGLT2i; 70390 DPP4i)
Sodium-Glucose Cotransporter 2 (SGLT2) Inhibitors vs. Dipeptidyl Peptidase-4 (DPP4) Inhibitors for New-Onset Dementia: A Propensity Score-Matched Population-Based Study With Competing Risk Analysis	Mui JV, Zhou J, Lee S, Leung KSK, Lee TTL, Chou OHI, Tsang SL, Wai AKC, Liu T, Wong WT, Chang C, Tse G, Zhang Q.	Front Cardiovasc Med	2021	34746262	10.3389/fcvm.2021.747620	Original search	Clinical	Observational longitudinal	Older adults (median age 66.3 years) with T2D	Metabolic impairment	Human	SGLT2i /DPP4i	SGLT2i and DPP4i	China	51460 T2D patients (13276 SGLT2i users; 36544 DPP4i users)
Oral diabetes medication and risk of dementia in elderly patients with type 2 diabetes	Kim JY, Ku YS, Kim HJ, Trinh NT, Kim W, Jeong B, Heo TY, Lee MK, Lee KE.	Diabetes Res Clin Pract	2019	31279960	10.1016/j.diabres.2019.07.004	Original search	Clinical	Observational longitudinal	Older adults (≥ 60 years) newly diagnosed T2D	Metabolic impairment	Human	SU / Glinides / alpha-glucosidase inhibitors / TZD / Biguanide / DPP4i	Oral hypoglycemic agents: Sulfonylureas, meglitinides, alpha-glucosidase inhibitors, TZDs, biguanide, DPP4i	Korea	116139 new-onset T2D patients (44148 diabetes medication; 71991 non-medication)
Effect of pioglitazone medication on the incidence of dementia	Heneka MT, Fink A, Doblhammer G.	Ann Neurol	2015	25974006	10.1002/ana.24439	Original search	Clinical	Observational longitudinal	Older adults (>60 years) non-demented,	Cognitive and metabolic impairment	Human	TZD	Pioglitazone	Germany	145928 patients
Pioglitazone Use and Reduced Risk of Dementia in Patients With Diabetes Mellitus With a History of Ischemic Stroke	Ha J, Choi DW, Kim KJ, Kim KY, Nam CM, Kim E.	Neurology	2023	36792375	10.1212/WNL.0000000000207069	Original search	Clinical	Observational longitudinal	Older adults (60.5± 7.3 years) with T2D	Metabolic impairment	Human	TZD	Pioglitazone	Korea	91218 patients (3467 pioglitazone users, 87751 pioglitazone never users)
Pioglitazone reduces cardiovascular events and dementia but increases bone fracture in elderly patients with type 2 diabetes mellitus: a national cohort study	Yen CL, Wu CY, Tsai CY, Lee CC, Li YJ, Peng WS, Liu JR, Liu YC, Jenq CC, Yang HY, See LC.	Aging (Albany NY)	2023	37036483	10.18632/aging.204643	Original search	Clinical	Observational longitudinal	Older adults ≥ 65 (66.1±3.5 years) with T2D	Metabolic impairment	Human	TZD	Pioglitazone	Taiwan	191937 T2D patients (17388 pioglitazone users, 174549 non-pioglitazone users)
Association Between the Use of Antihyperglycemic Drugs and Dementia Risk: A Case-Control Study	Bohlken J, Jacob L, Kostev K.	J Alzheimers Dis	2018	30320593	10.3233/JAD-180808	Original search	Clinical	Observational longitudinal	Older adults (79.7 ± 6.9 years) with T2D and dementia	Cognitive and metabolic impairment	Human	TZD / Biguanide / Insulin	Glitazones, insulin, metformin	Germany	8276 patients with dementia and 8276 patients without dementia
Pioglitazone use increases risk of Alzheimer's disease in patients with type 2 diabetes receiving insulin	Lin HC, Chung CH, Chen LC, Wang JY, Chen CC, Huang KY, Tsai MH, Chien WC, Lin HA.	Sci Rep	2023	37095270	10.1038/s41598-023-33674-2	Original search	Clinical	Observational longitudinal	Older adults (59.8 ± 19.1 years) with T2D	Metabolic impairment	Human	TZD / Combined treatments	Pioglitazone, insulin+pioglitazone	Taiwan	31422 T2D patients (15711 treatedd with pioglitazone, 15711 non-treated with pioglitazone)
Association of metformin use with Alzheimer's disease in patients with newly diagnosed type 2 diabetes: a population-based nested case-control study	Ha J, Choi DW, Kim KJ, Cho SY, Kim H, Kim KY, Koh Y, Nam CM, Kim E.	Sci Rep	2021	34912022	10.1038/s41598-021-03406-5	Original search	Clinical	Observational longitudinal	Older adults (≥50 years) with T2D and AD	Cognitive and metabolic impairment	Human	TZD / DPP4i / SGLT2i / Sulfonylureas / Others	Alpha-glucosidase inhibitors, DPP4i, SGLT2i, SU, TZD (oral)	Korea	8375 patients with T2D without AD (from which 7379 used metformin), 1675 patients with AD+T2D (from which 1542 used metformin)
Rosiglitazone has a neutral effect on the risk of dementia in type 2 diabetes patients	Tseng CH.	Aging (Albany NY)	2019	31085804	10.18632/aging.101944	Original search	Clinical	Observational longitudinal	Older adults (average 61.1 years) with new-onset T2D	Metabolic impairment	Human	TZD / Insulin / SU / Biguanide / Others	Rosiglitazone, insulin, sulfonylurea, meglitinide, acarbose	Taiwan	10096 newly-diagnosed T2D patients (5048 rosiglitazone, 5048 never users rosiglitazone)
Thiazolidinedione use is associated with reduced risk of dementia in patients with type 2 diabetes mellitus: A retrospective cohort study	Zhao H, Zhuo L, Sun Y, Shen P, Lin H, Zhan S.	J Diabetes	2023	36660897	10.1111/1753-0407.13352	Original search	Clinical	Observational longitudinal	Older adults (60.8±12.1 years) with T2D	Metabolic impairment	Human	TZD / Others	TZD and α-glucosidase inhibitors	China	62575 T2D patients (49823 news users of alpha-glucosidase inhibitors; 12752 new users of TZD)
Progress of Diabetic Severity and Risk of Dementia	Chiu WC, Ho WC, Liao DL, Lin MH, Chiu CC, Su YP, Chen PC; Health Data Analysis in Taiwan (hDATa) Research Group.	J Clin Endocrinol Metab	2015	26158608	10.1210/jc.2015-1677	Original search	Clinical	Observational longitudinal	Older adults (69.0±8.1 years) with T2D	Metabolic impairment	Human	TZD / Sulfonylureas / Biguanide / Insulin	TZD, SU, metformin and insulin	Taiwan	431178 new-onset T2D patients
Effects of pioglitazone on the incidence of dementia in patients with diabetes	Chou PS, Ho BL, Yang YH.	J Diabetes Complications	2017	28254448	10.1016/j.jdiacomp.2017.01.006	Original search	Clinical	Observational longitudinal	Middle aged adults (46% between 40-59 and 50% ≥ 65 years) with T2D	Metabolic impairment	Human	TZD	Pioglitazone.	Taiwan	19203 T2D patients (6401 treated with pioglitazone, 12802 non-treated with pioglitazone)
Genetic Variation in Targets of Antidiabetic Drugs and Alzheimer Disease Risk: A Mendelian Randomization Study	Tang B, Wang Y, Jiang X, Thambisetty M, Ferrucci L, Johnell K, Hägg S.	Neurology	2022	35654594	10.1212/WNL.0000000000200771	Original search	Clinical	Observational two-sample Mendelian randomization	Older adults with AD	MCI, AD and AD-like dementia	Human	Biguanide / DPP4i / SGLT2i / Insulin / GLP1 receptor agonist / Sulfonylureas /TZD	metformin, DPP4i, SGLT2i, insulin/insulin analogues, GLP1 analogues, SU and TZD	United Kingdom	71880 AD patients and 383378 controls
Metformin in Amnestic Mild Cognitive Impairment: Results of a Pilot Randomized Placebo Controlled Clinical Trial	Luchsinger JA, Perez T, Chang H, Mehta P, Steffener J, Pradabhan G, Ichise M, Manly J, Devanand DP, Bagiella E.	J Alzheimers Dis	2016	26890736	10.3233/JAD-150493	Original search	Clinical	Randomized clinical trial	Older adults (64.7±7.5 years) with amnestic MCI and BMI ≥ 25 kg/m2	MCI, AD and AD-like dementia	Human	Biguanide	Metformin (oral)	United States	80 patients (40 placebo, 40 metformin)
Effect of Metformin on Plasma and Cerebrospinal Fluid Biomarkers in Non-Diabetic Older Adults with Mild Cognitive Impairment Related to Alzheimer's Disease	Weinberg MS, He Y, Kivisäkk P, Arnold SE, Das S.	J Alzheimers Dis	2024	38160357	10.3233/JAD-230899	Original serach	Clinical	Randomized clinical trial	Older adults (55-80 years) diagnosed MCI or AD, non-diabetic	MCI, AD and AD-like dementia	Human	Biguanide	Metformin (oral)	United States	20 patients (10 placebo-metformin; 10 metformin-placebo)
Effects of the Insulin Sensitizer Metformin in Alzheimer Disease: Pilot Data From a Randomized Placebo-controlled Crossover Study	Koenig AM, Mechanic-Hamilton D, Xie SX, Combs MF, Cappola AR, Xie L, Detre JA, Wolk DA, Arnold SE.	Alzheimer Dis Assoc Disord	2017	28538088	10.1097/WAD.0000000000000202	Original search	Clinical	Randomized clinical trial	Older adults (55-80 years) non-diabetic	Aged population and/or at risk of AD	Human	Biguanide	Metformin (oral)	United States	20 patients (10 placebo-metformin; 10 metformin-placebo)
Rosiglitazone and cognitive stability in older individuals with type 2 diabetes and mild cognitive impairment	Abbatecola, A. M., Lattanzio, F., Molinari, A. M., Cioffi, M., Mansi, L., Rambaldi, P., DiCioccio, L., Cacciapuoti, F., Canonico, R., & Paolisso, G	Diabetes care	2010	20435794	10.2337/dc09-2030	Added through citations	Clinical	Randomized clinical trial	Older adults (76±6 years)with MCI and T2D	Cognitive and metabolic impairment	Human	Biguanide / Combined treatments	metformin and metformin+rosiglitazone (oral)	Italy	97 patients (30 metformin, 32 metformin+rosiglitazone, 35 diet)
Olfactory Dysfunction Mediates Adiposity in Cognitive Impairment of Type 2 Diabetes: Insights From Clinical and Functional Neuroimaging Studies	Zhang Z, Zhang B, Wang X, Zhang X, Yang QX, Qing Z, Zhang W, Zhu D, Bi Y.	Diabetes Care	2019	31221697	10.2337/dc18-2584	Original search	Clinical	Randomized clinical trial	Middle aged adults (50.7 ± 8.8 years) with T2D	Metabolic impairment	Human	Biguanide / GLP1 receptor agonists / Combined treatments	Metformin (oral) and metformin (oral) + liraglutide Victoza or exenatide Byetta (subcutaneous)	China	105 patients (35 non-diabetic, 35 non-obese T2D and 35 obese T2D, from which 20 obese T2D were treated with meftformin+GLP1)
Long-acting exenatide does not prevent cognitive decline in mild cognitive impairment: a proof-of-concept clinical trial	Dei Cas A, Micheli MM, Aldigeri R, Gardini S, Ferrari-Pellegrini F, Perini M, Messa G, Antonini M, Spigoni V, Cinquegrani G, Vazzana A, Moretti V, Caffarra P, Bonadonna RC.	J Endocrinol Invest	2024	38565814	10.1007/s40618-024-02320-7	Original serach	Clinical	Randomized clinical trial	Older adults (50-80 years) with MCI and BMI ≥ 22 kg/m2	MCI, AD and AD-like dementia	Human	GLP1 receptor agonist	Exenatide (subcutaneous)	Italy	32 patients with MCI (15 untreated, 17 long-acting exenatide)
Blood-Brain Glucose Transfer in Alzheimer's disease: Effect of GLP-1 Analog Treatment	Gejl M, Brock B, Egefjord L, Vang K, Rungby J, Gjedde A.	Sci Rep	2017	29235507	10.1038/s41598-017-17718-y	Original search	Clinical	Randomized clinical trial	Older adults with AD	MCI, AD and AD-like dementia	Human	GLP1 receptor agonist	Liraglutide (subcutaneous)	Denmark	38 patients (20 placebo, 18 liraglutide)
In Alzheimer's Disease, 6-Month Treatment with GLP-1 Analog Prevents Decline of Brain Glucose Metabolism: Randomized, Placebo-Controlled, Double-Blind Clinical Trial.	Gejl, M., Gjedde, A., Egefjord, L., Møller, A., Hansen, S. B., Vang, K., Rodell, A., Brændgaard, H., Gottrup, H., Schacht, A., Møller, N., Brock, B., & Rungby, J.	Frontiers in aging neuroscience	2016	27252647	10.3389/fnagi.2016.00108	Added through citations	Clinical	Randomized clinical trial	Older adults (65.0 ± 1.6 years) with AD without diabetes	MCI, AD and AD-like dementia	Human	GLP1 receptor agonist	Liraglutide VICTOZA (subcutaneous)	Denmark	38 patients (20 placebo, 18 liraglutide)
A Pilot Study of Exenatide Actions in Alzheimer's Disease	Mullins RJ, Mustapic M, Chia CW, Carlson O, Gulyani S, Tran J, Li Y, Mattson MP, Resnick S, Egan JM, Greig NH, Kapogiannis D.	Curr Alzheimer Res	2019	31518224	10.2174/1567205016666190913155950	Original search	Clinical	Randomized clinical trial	Older adults (72.8 ± 6.7 years) with amnestic MCI or mild AD	MCI, AD and AD-like dementia	Human	GLP1 receptor agonist	Exenatide (subcutaneous)	United States	21 patients (10 placebo, 11 exenatide)
Neural correlates of liraglutide effects in persons at risk for Alzheimer's disease	Watson KT, Wroolie TE, Tong G, Foland-Ross LC, Frangou S, Singh M, McIntyre RS, Roat-Shumway S, Myoraku A, Reiss AL, Rasgon NL.	Behav Brain Res	2019	30099030	10.1016/j.bbr.2018.08.006	Original search	Clinical	Randomized clinical trial	Older adults (60.4 ± 5.8 years) with subjective cognitive complaints, non-diabetic	MCI, AD and AD-like dementia	Human	GLP1 receptor agonist	Liraglutide (subcutaneous)	United States	41 patients (16 placebo, 25 liraglutide)
Liraglutide improves memory in obese patients with prediabetes or early type 2 diabetes: a randomized, controlled study	Vadini F, Simeone PG, Boccatonda A, Guagnano MT, Liani R, Tripaldi R, Di Castelnuovo A, Cipollone F, Consoli A, Santilli F.	Int J Obes (Lond)	2020	31965072	10.1038/s41366-020-0535-5	Original search	Clinical	Randomized clinical trial	Middle aged (average 55 years) obese subjects with prediabetes or newly diagnosed T2D	Metabolic impairment	Human	GLP1 receptor agonist	Liraglutide (subcutaneous)	Italy	40 metformin-treated obese patients with prediabetes or T2D (20 received liraglutide, 20 followed lifestyle counseling without liraglutide)
Activation of Glucagon-Like Peptide-1 Receptor Ameliorates Cognitive Decline in Type 2 Diabetes Mellitus Through a Metabolism-Independent Pathway	Li Q, Jia M, Yan Z, Li Q, Sun F, He C, Li Y, Zhou X, Zhang H, Liu X, Bu X, Gao P, He H, Zhao Z, Zhu Z.	J Am Heart Assoc	2021	34250817	10.1161/JAHA.120.020734	Original search	Clinical	Randomized clinical trial	Middle aged adults (57.2 ± 10.1 years) with T2D	Metabolic impairment	Human	GLP1 receptor agonist	Liraglutide (subcutaneous)	China	47 T2D patients (23 control, 24 treated with liraglutide)
Insulin increases CSF Abeta42 levels in normal older adults	Watson GS, Peskind ER, Asthana S, Purganan K, Wait C, Chapman D, Schwartz MW, Plymate S, Craft S.	Neurology	2003	12821730	10.1212/01.wnl.0000065916.25128.25	Original search	Clinical	Randomized clinical trial	Older adults (68.7± 8.6 years)	Aged population and/or at risk of AD	Human	Insulin	Insulin (intravenous)	United States	16 patients
Insulin dose-response effects on memory and plasma amyloid precursor protein in Alzheimer's disease: interactions with apolipoprotein E genotype	Craft S, Asthana S, Cook DG, Baker LD, Cherrier M, Purganan K, Wait C, Petrova A, Latendresse S, Watson GS, Newcomer JW, Schellenberg GD, Krohn AJ.	Psychoneuroendocrinology	2003	12812866	10.1016/s0306-4530(02)00087-2	Original search	Clinical	Randomized clinical trial	Older adults (72.2 ± 1.7 years) with and without AD	MCI, AD and AD-like dementia	Human	Insulin	Insulin (intravenous)	United States	39 patients (22 AD+insulin, 17 non-AD+insulin)
Safety, Efficacy, and Feasibility of Intranasal Insulin for the Treatment of Mild Cognitive Impairment and Alzheimer Disease Dementia: A Randomized Clinical Trial	Craft S, Raman R, Chow TW, Rafii MS, Sun CK, Rissman RA, Donohue MC, Brewer JB, Jenkins C, Harless K, Gessert D, Aisen PS.	JAMA Neurol	2020	32568367	10.1001/jamaneurol.2020.1840	Original search	Clinical	Randomized clinical trial	Older adults (70.8 ± 7.1 years) with amnestic MCI or AD, non-diabetic	MCI, AD and AD-like dementia	Human	Insulin	Insulin (Humulin-R; intranasal)	United States	240 patients (119 placebo, 121 insulin)
Intranasal Insulin Reduces White Matter Hyperintensity Progression in Association with Improvements in Cognition and CSF Biomarker Profiles in Mild Cognitive Impairment and Alzheimer's Disease	Kellar D, Lockhart SN, Aisen P, Raman R, Rissman RA, Brewer J, Craft S.	J Prev Alzheimers Dis	2021	34101779	10.14283/jpad.2021.14	Original search	Clinical	Randomized clinical trial	Older adults (71.3 ± 7.0 years) with amnestic MCI or AD, non-diabetic	MCI, AD and AD-like dementia	Human	Insulin	Insulin (Humulin-R; intranasal)	United States	49 patients (25 placebo, 24 insulin)
Intranasal insulin modulates cerebrospinal fluid markers of neuroinflammation in mild cognitive impairment and Alzheimer's disease: a randomized trial	Kellar D, Register T, Lockhart SN, Aisen P, Raman R, Rissman RA, Brewer J, Craft S.	Sci Rep	2022	35079029	10.1038/s41598-022-05165-3	Original search	Clinical	Randomized clinical trial	Older adults (70.7 ± 6.9 years) with MCI or AD	MCI, AD and AD-like dementia	Human	Insulin	Insulin (Humulin-R; intranasal)	United States	49 patients (25 placebo, 24 insulin)
Intranasal insulin improves cognition and modulates beta-amyloid in early AD	Reger MA, Watson GS, Green PS, Wilkinson CW, Baker LD, Cholerton B, Fishel MA, Plymate SR, Breitner JC, DeGroodt W, Mehta P, Craft S.	Neurology	2008	17942819	10.1212/01.WNL.0000265401.62434.36	Original search	Clinical	Randomized clinical trial	Older adults (78.2 ± 5.8 years) with MCI or AD	MCI, AD and AD-like dementia	Human	Insulin	Insulin (Novolin R; intranasal)	United States	25 patients (12 placebo, 13 insulin)
A single-dose pilot trial of intranasal rapid-acting insulin in apolipoprotein E4 carriers with mild-moderate Alzheimer's disease	Rosenbloom MH, Barclay TR, Pyle M, Owens BL, Cagan AB, Anderson CP, Frey WH 2nd, Hanson LR.	CNS Drugs	2014	25373630	10.1007/s40263-014-0214-y	Original search	Clinical	Randomized clinical trial	Older adults (65-85 years) with mild-moderate AD	MCI, AD and AD-like dementia	Human	Insulin	Insulin (glulisine; intranasal)	United States	9 patients (3 placebo, 6 insulin)
A randomized controlled trial of high-dose vitamin D2 followed by intranasal insulin in Alzheimer's disease	Stein MS, Scherer SC, Ladd KS, Harrison LC.	J Alzheimers Dis	2011	21694461	10.3233/JAD-2011-110149	Original search	Clinical	Randomized clinical trial	Older adults (>60, median 77.5 years) with mild-moderate AD	MCI, AD and AD-like dementia	Human	Insulin	Insulin (Humulin-R; intranasal)	Australia	32 patients (16 placebo, 16 insulin)
Long-acting intranasal insulin detemir improves cognition for adults with mild cognitive impairment or early-stage Alzheimer's disease dementia	Claxton A, Baker LD, Hanson A, Trittschuh EH, Cholerton B, Morgan A, Callaghan M, Arbuckle M, Behl C, Craft S.	J Alzheimers Dis	2015	25374101	10.3233/JAD-141791	Original search	Clinical	Randomized clinical trial	Older adults (72.0±8.5 years) with MCI or AD	MCI, AD and AD-like dementia	Human	Insulin	Insulin (Detemir; intranasal)	United States	60 patients (20 placebo, 21 insulin detemir 20 IU, 19 insulin detemir 40 IU)
Sex and ApoE genotype differences in treatment response to two doses of intranasal insulin in adults with mild cognitive impairment or Alzheimer's disease	Claxton A, Baker LD, Wilkinson CW, Trittschuh EH, Chapman D, Watson GS, Cholerton B, Plymate SR, Arbuckle M, Craft S.	J Alzheimers Dis	2013	23507773	10.3233/JAD-122308	Original search	Clinical	Randomized clinical trial	Older adults (72.4 ±8.8 years) with MCI or AD	MCI, AD and AD-like dementia	Human	Insulin	Insulin (Novolin R; intranasal)	United States	104 patients (30 placebo, 36 insulin 20 IU, 38 insulin 40 IU)
Intranasal insulin therapy for Alzheimer disease and amnestic mild cognitive impairment: a pilot clinical trial	Craft S, Baker LD, Montine TJ, Minoshima S, Watson GS, Claxton A, Arbuckle M, Callaghan M, Tsai E, Plymate SR, Green PS, Leverenz J, Cross D, Gerton B.	Arch Neurol	2012	21911655	10.1001/archneurol.2011.233	Original search	Clinical	Randomized clinical trial	Older adults (72.4 ±8.8 years) with MCI or AD	MCI, AD and AD-like dementia	Human	Insulin	Insulin (Novolin R; intranasal)	United States	104 patients (30 placebo, 36 insulin 20 IU, 38 insulin 40 IU)
Effects of intranasal insulin on cognition in memory-impaired older adults: modulation by APOE genotype	Reger MA, Watson GS, Frey WH 2nd, Baker LD, Cholerton B, Keeling ML, Belongia DA, Fishel MA, Plymate SR, Schellenberg GD, Cherrier MM, Craft S.	Neurobiol Aging	2006	15964100	10.1016/j.neurobiolaging.2005.03.016	Original search	Clinical	Randomized clinical trial	Older adults (75.7 ± 6.0 years) with/without AD	MCI, AD and AD-like dementia	Human	Insulin	Insulin (Novolin R; intranasal)	United States	61 patients (35 controls, 13 MCI, 13 AD; all of them treated with insulin)
Intranasal insulin administration dose-dependently modulates verbal memory and plasma amyloid-beta in memory-impaired older adults	Reger MA, Watson GS, Green PS, Baker LD, Cholerton B, Fishel MA, Plymate SR, Cherrier MM, Schellenberg GD, Frey WH 2nd, Craft S.	J Alzheimers Dis	2008	18430999	10.3233/jad-2008-13309	Original search	Clinical	Randomized clinical trial	Older adults (74.7 ± 2.1 years) with MCI or AD	MCI, AD and AD-like dementia	Human	Insulin	Insulin (Novolin R; intranasal)	United States	92 patients (59 cognitively normal, 33 with MCI or AD; all treated with insulin)
A Phase II, Single-Center, Randomized, Double-Blind, Placebo-Controlled Study of the Safety and Therapeutic Efficacy of Intranasal Glulisine in Amnestic Mild Cognitive Impairment and Probable Mild Alzheimer's Disease	Rosenbloom M, Barclay TR, Kashyap B, Hage L, O'Keefe LR, Svitak A, Pyle M, Frey W, Hanson LR.	Drugs Aging	2021	33719017	10.1007/s40266-021-00845-7	Original search	Clinical	Randomized clinical trial	Older adults (71.1 ± 7.9 years) with amnestic MCI or probable mild AD	MCI, AD and AD-like dementia	Human	Insulin	Insulin (glulisine; intranasal)	United States	35 patients (16 placebo, 19 insulin)
Effects of insulinic therapy on cognitive impairment in patients with Alzheimer disease and diabetes mellitus type-2	Plastino M, Fava A, Pirritano D, Cotronei P, Sacco N, Sperlì T, Spanò A, Gallo D, Mungari P, Consoli D, Bosco D.	J Neurol Sci	2010	19836029	10.1016/j.jns.2009.09.022	Original search	Clinical	Randomized clinical trial	Older adults (mean 77 years) with mild-moderate AD and T2D	Cognitive and metabolic impairment	Human	Insulin / Others / Combined treatments	Oral hipogycemic agents (oral) and insulin (subcutaneous) + oral hypoglicemic agents (oral)	Italy	104 patients with AD+T2D, from which 49 were treated only with OHA andd 55 were treated simultaneously with insulin+OHAs
Safety and efficacy of pioglitazone for the delay of cognitive impairment in people at risk of Alzheimer's disease (TOMMORROW): a prognostic biomarker study and a phase 3, randomised, double-blind, placebo-controlled trial	Burns DK, Alexander RC, Welsh-Bohmer KA, Culp M, Chiang C, O'Neil J, Evans RM, Harrigan P, Plassman BL, Burke JR, Wu J, Lutz MW, Haneline S, Schwarz AJ, Schneider LS, Yaffe K, Saunders AM, Ratti E; TOMMORROW study investigators.	Lancet Neurol	2021	34146512	10.1016/S1474-4422(21)00043-0	Original search	Clinical	Randomized clinical trial	Older adults (65-83 years), non-demented	Aged population and/or at risk of AD	Human	TZD	Pioglitazone (oral)	Australia, Germany, Switzerland, United Kingdom and United States	3061 patients (1545 pioglitazone, 1516 placebo)
Efficacy of PPAR-γ agonist pioglitazone in mild Alzheimer disease	Sato T, Hanyu H, Hirao K, Kanetaka H, Sakurai H, Iwamoto T.	Neurobiol Aging	2011	19923038	10.1016/j.neurobiolaging.2009.10.009	Original search	Clinical	Randomized clinical trial	Older adults (77.5 ± 6.4 years) with AD and T2D	Cognitive and metabolic impairment	Human	TZD	Pioglitazone (oral)	Japan	42 patients with AD+T2D, 21 control and 21 treated with pioglitazone
Pioglitazone improved cognition in a pilot study on patients with Alzheimer's disease and mild cognitive impairment with diabetes mellitus	Hanyu H, Sato T, Kiuchi A, Sakurai H, Iwamoto T.	J Am Geriatr Soc	2009	19170800	10.1111/j.1532-5415.2009.02067.x	Original search	Clinical	Randomized clinical trial	Older adults (77.3± 6.0 years) with MCI or AD and T2D	Cognitive and metabolic impairment	Human	TZD	Pioglitazone (oral)	Japan	32 patients with MCI/AD+T2, from which 17 werre control and 15 pioglitazone treated
A randomized pilot clinical trial of the safety of pioglitazone in treatment of patients with Alzheimer disease	Geldmacher DS, Fritsch T, McClendon MJ, Landreth G.	Arch Neurol	2011	20837824	10.1001/archneurol.2010.229	Original search	Clinical	Randomized clinical trial	Older adults (70.8 ± 10.6 years) with AD	MCI, AD and AD-like dementia	Human	TZD	Pioglitazone (oral)	United States	29 patients with AD (15 placebo, 14 pioglitazone)
Rosiglitazone monotherapy in mild-to-moderate Alzheimer's disease: results from a randomized, double-blind, placebo-controlled phase III study	Gold M, Alderton C, Zvartau-Hind M, Egginton S, Saunders AM, Irizarry M, Craft S, Landreth G, Linnamägi U, Sawchak S.	Dement Geriatr Cogn Disord	2010	20733306	10.1159/000318845	Original search	Clinical	Randomized clinical trial	Older adults (72.4 ± 8.3 years) with mild-moderate AD	MCI, AD and AD-like dementia	Human	TZD	Rosiglitazone (oral)	United States	581 patients (166 placebo, 166 rosiglitazone 2 mg, 165 rosiglitazone 8 mg, 84 donepezil)
The role of tumor necrosis factor-alpha in cognitive improvement after peroxisome proliferator-activator receptor gamma agonist pioglitazone treatment in Alzheimer's disease	Hanyu H, Sato T, Sakurai H, Iwamoto T.	J Am Geriatr Soc	2010	20722838	10.1111/j.1532-5415.2010.02841.x	Original search	Clinical	Randomized clinical trial	Older adults (78.7 ± 6.3 years) with mild AD and T2D	Cognitive and metabolic impairment	Human	TZD	Pioglitazone (oral)	Japan	34 patients (17 placebo, 17 pioglitazone)
Rosiglitazone does not improve cognition or global function when used as adjunctive therapy to AChE inhibitors in mild-to-moderate Alzheimer's disease: two phase 3 studies	Harrington C, Sawchak S, Chiang C, Davies J, Donovan C, Saunders AM, Irizarry M, Jeter B, Zvartau-Hind M, van Dyck CH, Gold M.	Curr Alzheimer Res	2011	21592048	10.2174/156720511796391935	Original search	Clinical	Randomized clinical trial	Older adults (50-90 years) with mild-moderate AD	MCI, AD and AD-like dementia	Human	TZD	Rosiglitazone (oral)	Europe, Asia, and North and South America, Auustralia	1496 (REFLECT2) and 1485 (REFLECT3) patients, from which: 461-479 placebo, 473-480 RSG 2 mg, 459-470 RSG 8 mg
Efficacy of rosiglitazone in a genetically defined population with mild-to-moderate Alzheimer's disease	Risner ME, Saunders AM, Altman JF, Ormandy GC, Craft S, Foley IM, Zvartau-Hind ME, Hosford DA, Roses AD; Rosiglitazone in Alzheimer's Disease Study Group.	Pharmacogenomics J	2006	16446752	10.1038/sj.tpj.6500369	Original search	Clinical	Randomized clinical trial	Older adults (70.7 ± 8.6 years) with mild-moderate AD	MCI, AD and AD-like dementia	Human	TZD	Rosiglitazone (oral)	Europe, New Zealand	518 patients (122 placebo, 127 RSG 2 mg, 130 RSG 4 mg, 132 RSG 8 mg)
A multi-center randomized proof-of-concept clinical trial applying [¹⁸F]FDG-PET for evaluation of metabolic therapy with rosiglitazone XR in mild to moderate Alzheimer's disease	Tzimopoulou S, Cunningham VJ, Nichols TE, Searle G, Bird NP, Mistry P, Dixon IJ, Hallett WA, Whitcher B, Brown AP, Zvartau-Hind M, Lotay N, Lai RY, Castiglia M, Jeter B, Matthews JC, Chen K, Bandy D, Reiman EM, Gold M, Rabiner EA, Matthews PM.	J Alzheimers Dis	2010	20930300	10.3233/JAD-2010-100939	Original search	Clinical	Randomized clinical trial	Older adults (mean 71.1 years) with mild-moderate AD	MCI, AD and AD-like dementia	Human	TZD	Rosiglitazone (oral)	Canada, United Kingdom and United States	76 patients (38 placebo, 38 rosiglitazone)
Preserved cognition in patients with early Alzheimer disease and amnestic mild cognitive impairment during treatment with rosiglitazone: a preliminary study	Watson, G. S., B. A. Cholerton, M. A. Reger, L. D. Baker, S. R. Plymate, S. Asthana, M. A. Fishel, J. J. Kulstad, P. S. Green, D. G. Cook, S. E. Kahn, M. L. Keeling and S. Craft	Am J Geriatr Psychiatry	2005	16286438	10.1176/appi.ajgp.13.11.950	Original search	Clinical	Randomized clinical trial	Older adults with MCI or mild AD	MCI, AD and AD-like dementia	Human	TZD	Rosiglitazone (oral)	United States	30 patients (10 placebo, 20 rosiglitazone)
