# Supplementary material for: Effect of antidiabetic drugs in Alzheimer´s disease: a systematic review of preclinical and clinical studies
Source: Mol Neurodegener. 2025 Oct 27;20:112. doi: 10.1186/s13024-025-00894-1 (PMC12560610; doi:10.1186/s13024-025-00894-1)
Supplement: Supplementary file 3 — Supplementary Material 3: Supplementary Table 3. Clinical studies. [file 13024_2025_894_MOESM3_ESM.xlsx]

## Sheet: Clinical Studies
Title	Authors	Journal/Book	Publication Year	PMID	DOI	Group	Subgroup	Study type	Pharmacological group	Drug (and administration route)	Country	Population assessed (N)
Sustained 4-year cognitive and functional response in early Alzheimer's disease with pioglitazone	Read S, Wu P, Biscow M.	J Am Geriatr Soc	2014	24628640	10.1111/jgs.12722	MCI, AD and AD-like dementia	Old adult (73 years old) with MCI	Case report	TZD	Pioglitazone	United States	-
Insulin effects on glucose metabolism, memory, and plasma amyloid precursor protein in Alzheimer's disease differ according to apolipoprotein-E genotype	Craft S, Asthana S, Schellenberg G, Baker L, Cherrier M, Boyt AA, Martins RN, Raskind M, Peskind E, Plymate S.	Ann N Y Acad Sci	2000	10818510	10.1111/j.1749-6632.2000.tb06371.x	MCI, AD and AD-like dementia	Older adults (71.5 ± 8.0 years) with AD or cognitively healthy	Non-randomized acute physiological intervention	Insulin	Insulin (intravenous)	United States	57 patients (26 cognitively normal, 31 with AD)
Insulin effects on CSF norepinephrine and cognition in Alzheimer's disease	Watson GS, Bernhardt T, Reger MA, Cholerton BA, Baker LD, Peskind ER, Asthana S, Plymate SR, Frölich L, Craft S.	Neurobiol Aging	2006	16298239	10.1016/j.neurobiolaging.2004.11.011	MCI, AD and AD-like dementia	Older adults (68.7 ± 4.8 years) with MCI or mild AD	Non-randomized acute physiological intervention	Insulin	Insulin (intravenous)	United States	23 patients (16 controls, 3 MCI, 4 mild AD)
Effects of insulin and octreotide on memory and growth hormone in Alzheimer's disease	Watson GS, Baker LD, Cholerton BA, Rhoads KW, Merriam GR, Schellenberg GD, Asthana S, Cherrier M, Craft S.	J Alzheimers Dis	2009	19625744	10.3233/JAD-2009-1165	MCI, AD and AD-like dementia	Older adults (75.2 ± 6.0 years) with amnestic MCI or probable mild AD	Non-randomized acute physiological intervention	Insulin	Insulin (intravenous)	United States	35 patients (16 cognitively normal, 9 MCI, 7 mild-moderate AD)
Comparative effectiveness of glucagon-like peptide-1 agonists, dipeptidyl peptidase-4 inhibitors, and sulfonylureas on the risk of dementia in older individuals with type 2 diabetes in Sweden: an emulated trial study	Tang B, Sjölander A, Wastesson JW, Maura G, Blotiere PO, Szilcz M, Mak JKL, Qin C, Alvarsson M, Religa D, Johnell K, Hägg S.	EClinicalMedicine	2024	39429814	10.1016/j.eclinm.2024.102689	Metabolic impairment	Older adults (>65 years) with T2D	Observational cohort study with target trial emulation	GLP-1 receptor agonists, DPP4i, SU	GLP-1 receptor agonists, DPP4i, SU	Sweden	88381 patients (12351 GLP1 agonists, 43850 DPP4i, 32216 SU)
Associations of semaglutide with first-time diagnosis of Alzheimer's disease in patients with type 2 diabetes: Target trial emulation using nationwide real-world data in the US	Wang W, Wang Q, Qi X, Gurney M, Perry G, Volkow ND, Davis PB, Kaelber DC, Xu R.	Alzheimers Dement	2024	39445596	10.1002/alz.14313	Metabolic impairment	Older adults (≥ 60; 67.9 ± 5.8 years) with T2D	Observational cohort study with target trial emulation	GLP1 receptor agonist / Insulin / Biguanide / DPP4i / SGLT2i / SU / TZD	Semaglutide, albiglutide, dulaglutide, exenatide, liraglutide, lixenatide, insulin, metformin, DPP4i, SGLT2i, SU, TZD	United States (TriNetX database)	1094761 T2D patients (17104 semaglutide, 550105 metformin, 95547 DPP4i, 48150 SGLT2i, 183382 SU, 26207 TZD, 68773 other GLP-1RAs)
Sodium-Glucose Cotransporter-2 Inhibitors, Dulaglutide, and Risk for Dementia : A Population-Based Cohort Study	Hong B, Bea S, Ko HY, Kim WJ, Cho YM, Shin JY.	Ann Intern Med	2024	39186787	10.7326/M23-3220	Metabolic impairment	Older adults (≥ 60; 67.2± 5.9 years) with T2D	Observational cohort study with target trial emulation	SGLT2i / GLP1 receptor agonist / Biguanide	Dapagliflozin, empagliflozin, dulaglutide, metformin	Korea	13564 T2D patients on metformin treatment (12489 initiators of dapagliflozin/empagliflozin; 1075 initiators of dulaglutide)
Hyperglycemia and Metformin Use Are Associated With B Vitamin Deficiency and Cognitive Dysfunction in Older Adults	Porter KM, Ward M, Hughes CF, O'Kane M, Hoey L, McCann A, Molloy AM, Cunningham C, Casey MC, Tracey F, Strain S, McCarroll K, Laird E, Gallagher AM, McNulty H.	J Clin Endocrinol Metab	2019	30920623	10.1210/jc.2018-01791	Aged population and/or at risk of AD	Older adults (74.1± 8.3 years)	Observational cross-sectional	Biguanide	Metformin	United Kingdom	4160 patients (1856 normoglycemic, 318 hyperglycemic without treatment and 1986 hyperglycemic treated with metformin)
Diabetic patients treated with metformin during early stages of Alzheimer's disease show a better integral performance: data from ADNI study	Pomilio C, Pérez NG, Calandri I, Crivelli L, Allegri R; ADNI Alzheimer’s Disease Neuroimaging Initiative; Sevlever G, Saravia F.	Geroscience	2022	35445359	10.1007/s11357-022-00568-6	Cognitive and metabolic impairment	Older adults (73.4± 6.2 years) diagnosed MCI due to AD, and T2D	Observational cross-sectional	Biguanide	Metformin	United States, Europe, Japan, Korea, China, India and Argentina	810 patients (55 treated with metformin)
Increased risk of cognitive impairment in patients with diabetes is associated with metformin	Moore EM, Mander AG, Ames D, Kotowicz MA, Carne RP, Brodaty H, Woodward M, Boundy K, Ellis KA, Bush AI, Faux NG, Martins R, Szoeke C, Rowe C, Watters DA; AIBL Investigators.	Diabetes Care	2013	24009301	10.2337/dc13-0229	Cognitive and metabolic impairment	Older adults (73.8 ± 8.3 years) with/without MCI or AD and with/without T2D	Observational cross-sectional	Biguanide	Metformin	Australia	1354 patients (687 controls, 187 MCI, 480 AD), from which 126 were diabetic (104 T2D and 22 glucose intolerant)
Metformin use and brain atrophy in nondemented elderly individuals with diabetes	Nabizadeh F, Kankam SB, Balabandian M, Hashemi SM, Sharifkazemi H, Rostami MR; Alzheimer's disease Neuroimaging Initiative (ADNI).	Exp Gerontol	2022	35843348	10.1016/j.exger.2022.111890	Cognitive and metabolic impairment	Older adults (71.8 ± 7.7 years) with MCI or cognitively healthy with/without T2D	Observational cross-sectional	Biguanide	Metformin	United States	157 patients (68 cognitively healthy, 89 MCI), from which 76 were metformin users and 81 metformin non-users
Individual and Combined Associations of Glucose Metabolic Components With Cognitive Function Modified by Obesity	He R, Zheng R, Li J, Cao Q, Hou T, Zhao Z, Xu M, Chen Y, Lu J, Wang T, Xu Y, Bi Y, Wang W, Li M, Liu Y, Ning G.	Front Endocrinol (Lausanne)	2021	34966358	10.3389/fendo.2021.769120	Aged population and/or at risk of AD	Older adults (>60 years)	Observational cross-sectional	Biguanide / Oral hypoglycemic agents	Metformin	United States	511 patients (311 metformin, 200 other oral hypoglycemic agents)
Alzheimer's Disease-Related Neuropathology Among Patients with Medication Treated Type 2 Diabetes in a Community-Based Autopsy Cohort	Barthold D, Gibbons LE, Marcum ZA, Gray SL, Dirk Keene C, Grabowski TJ, Postupna N, Larson EB, Crane PK.	J Alzheimers Dis	2021	34420950	10.3233/JAD-210059	Metabolic impairment	Older adults (>65 years) with T2D	Observational cross-sectional	Biguanide / Sulfonylurea / Insulin / Combined treatments	Sulfomylureas, insulin and biguanides	United States	330 T2D patients (90 used SU, 75 used insulin, 47 used biguanides, 118 used all)
Cognitively impaired elderly exhibit insulin resistance and no memory improvement with infused insulin	Morris JK, Vidoni ED, Mahnken JD, Montgomery RN, Johnson DK, Thyfault JP, Burns JM.	Neurobiol Aging	2016	26923398	10.1016/j.neurobiolaging.2015.11.005	Aged population and/or at risk of AD	Older adults (>60 years), non-demented vs cognitively impaired	Clinical trial	Insulin	Insulin (intravenous)	United States	51 patients (37 non-demented, 14 cognitively-impaired)
Plasma amyloid beta protein 42 in non-demented persons aged 75 years: effects of concomitant medication and medial temporal lobe atrophy	Blasko I, Kemmler G, Krampla W, Jungwirth S, Wichart I, Jellinger K, Tragl KH, Fischer P.	Neurobiol Aging	2005	15917096	10.1016/j.neurobiolaging.2005.03.006	Metabolic impairment	Older adults (75 years) with T2D	Observational cross-sectional	Insulin / Biguanides / Sulfonylureas	Insulin, SU and biguanides	Austria	526 patients
Association of diabetes mellitus and dementia: the Rotterdam Study	Ott A, Stolk RP, Hofman A, van Harskamp F, Grobbee DE, Breteler MM.	Diabetologia	1996	8933010	10.1007/s001250050588	Cognitive and metabolic impairment	Older adults (69.3± 9.1 years)	Observational cross-sectional	Insulin / Others	Insulin (subctaneous) and oral hipogycemic agents (oral)	Netherlands	6630 patients, 265 with dementia, 724 with T2D, 59 with AD+T2D
Risk factors for dementia with type 2 diabetes mellitus among elderly people in China	Fei M, Yan Ping Z, Ru Juan M, Ning Ning L, Lin G.	Age Ageing	2013	23299282	10.1093/ageing/afs188	Metabolic impairment	Older adults (≥ 65 years) withT2D	Observational cross-sectional	Insulin / Others	insulin and oral hipogycemic agents	China	1109 patients
Insulin in combination with other diabetes medication is associated with less Alzheimer neuropathology	Beeri MS, Schmeidler J, Silverman JM, Gandy S, Wysocki M, Hannigan CM, Purohit DP, Lesser G, Grossman HT, Haroutunian V.	Neurology	2008	18765651	10.1212/01.wnl.0000324925.95210.6d	Cognitive and metabolic impairment	Older adults (81.2± 9.3 years) with T2D and with/without AD	Observational cross-sectional	Insulin / Others / Combined treatments	Insulin (subcutaneous),other antidiabetic drugs and insulin+other antidiabetic drugs	United States
Associations between antidiabetic medications and cerebrospinal fluid biomarkers of Alzheimer's disease	García-Lluch G, Marseglia A, Royo LM, Albiach JP, Garcia-Zamora M, Baquero M, Peña-Bautista C, Álvarez L, Westman E, Cháfer-Pericás C.	J Alzheimers Dis	2024	39686618	10.1177/13872877241304995	Metabolic impairment	Older adults (>50 <80 years) with T2D	Observational cross-sectional	insulin, insulin stimulating drugs (secretagoges, SU, regaplinide, GLP1, DPP4i), insulin sensitizers (biguanides, pioglitazones), empagliflozin, α-glucosidase inhibitors.	insulin, insulin stimulating drugs (secretagoges, SU, regaplinide, GLP1, DPP4i), insulin sensitizers (biguanides, pioglitazones), empagliflozin, α-glucosidase inhibitors.	Spain	213 T2D patients
Low hemoglobin A1c and low body mass index are associated with dementia and activities of daily living disability among Japanese nursing home residents with diabetes	Hatano Y, Araki A, Matsumoto M, Ishibashi S.	Geriatr Gerontol Int	2019	31257696	10.1111/ggi.13728	Metabolic impairment	Oder adults ≥ 65 (86.6± 7.9 years) with diabetes	Observational cross-sectional	Sulfonylureas / Insulin / DPP4i / Glinides / Biguanides /TZDs / Others	Sulfonylureas, glinides, metformin, α-glucosidase inhibitors, TZDs, DPP4i, SGLT2i, GLP1, insulin	Japan	384 patients
Parahippocampal gyrus expression of endothelial and insulin receptor signaling pathway genes is modulated by Alzheimer's disease and normalized by treatment with anti-diabetic agents	Katsel P, Roussos P, Beeri MS, Gama-Sosa MA, Gandy S, Khan S, Haroutunian V.	PLoS One	2018	30383799	10.1371/journal.pone.0206547	Cognitive and metabolic impairment	Older adults (76±6 years) with MCI and T2D	Observational cross-sectional	TZD / Sulfonylureas / Biguanide / Combined treatments	insulin, SU, metformine, TZDs, insulin+SU and insulin+metformin (oral)	United States	83 patients (30 controls, 19 with AD, 34 with AD+T2D treated with antidiabetic drugs)
The association of antidiabetic medications and Mini-Mental State Examination scores in patients with diabetes and dementia	Secnik J, Xu H, Schwertner E, Hammar N, Alvarsson M, Winblad B, Eriksdotter M, Garcia-Ptacek S, Religa D.	Alzheimers Res Ther	2021	34857046	10.1186/s13195-021-00934-0	Cognitive and metabolic impairment	Older adults (84.9±2.5 years) with AD and T2D	Observational cross-sectional	TZD / Sulfonylureas / Biguanide / DPP4i / Insulin	metformin, insulin, SU, TZD and DPP4i (oral)	Sweden	1873 patients with diagnosis of T2D and dementia
Antidiabetic Drugs for the Risk of Alzheimer Disease in Patients With Type 2 DM Using FAERS	Akimoto H, Negishi A, Oshima S, Wakiyama H, Okita M, Horii N, Inoue N, Ohshima S, Kobayashi D.	Am J Alzheimers Dis Other Demen	2020	32162525	10.1177/1533317519899546	Cognitive and metabolic impairment	Older adults (73.8 ±6.5 years) with T2D and some with concomitant AD	Observational cross-sectional	α-glucosidase inhibitors / SU / Meglitinides / TZD / GLP1 receptor agonists /DPP4i /SGLT2i	Acarbose, miglitol, glimepiride, chlorpropamide, glipizide, glyburide, tolazamide, tolbutamide, nateglinide, repaglinide, pioglitazone, rosiglitazone, alogliptin, linagliptin, saxagliptin, sitagliptin, albiglutide, dulaglutide, exenatide, liraglutide,canagliflozin, dapagliflozin, empagliflozin	United States	66085 T2D patients (1250 patients with concomitant AD, 64835 patients only with T2D)
Metformin and Risk of Alzheimer's Disease Among Community-Dwelling People With Diabetes: A National Case-Control Study	Sluggett JK, Koponen M, Bell JS, Taipale H, Tanskanen A, Tiihonen J, Uusitupa M, Tolppanen AM, Hartikainen S.	J Clin Endocrinol Metab	2020	31778170	10.1210/clinem/dgz234	Cognitive and metabolic impairment	Older adults with AD and diabetes diagnosed ≥ 3 years before AD	Observational longitudinal	Biguanide	Metformin	Finland	29412 patients (9862 with AD and 19550 controls)
Metformin, age-related cognitive decline, and brain pathology	Sood A, Capuano AW, Wilson RS, Barnes LL, Kapasi A, Bennett DA, Arvanitakis Z.	Neurobiol Aging	2024	37931533	10.1016/j.neurobiolaging.2023.10.005	Aged population and/or at risk of AD	Older adults (78.7±7.4 years)	Observational longitudinal	Biguanide	Metformin	United States	3029 patients (262 metformin-users, 2767 non-metformin users)
The Association between Metformin Use and Risk of Developing Severe Dementia among AD Patients with Type 2 Diabetes.	Xue, Y. and X. Xie	Biomedicines	2023	38001936	10.3390/biomedicines11112935	Cognitive and metabolic impairment	Older adults (mean 76 years) with AD and T2D	Observational longitudinal	Biguanide	Metformin	United States	1306 patients (785 metformin users, 521 non-users, treated with other antidiabetics)
Metformin use in elderly population with diabetes reduced the risk of dementia in a dose-dependent manner, based on the Korean NHIS-HEALS cohort	Kim Y, Kim HS, Lee JW, Kim YS, You HS, Bae YJ, Lee HC, Han YE, Choi EA, Kim J, Kang HT.	Diabetes Res Clin Pract	2020	33068660	10.1016/j.diabres.2020.108496	Metabolic impairment	Older adults (mean 66.5 years) with T2D	Observational longitudinal	Biguanide	Metformin	Korea	73718 patients (65650 non-diabetic, 8068 diabetic from which 4436 were metformin non-users and 3632 were metformin-users)
Taking metformin and cognitive function change in older patients with diabetes	Koo BK, Kim LK, Lee JY, Moon MK.	Geriatr Gerontol Int	2019	31119857	10.1111/ggi.13692	Metabolic impairment	Older adults (76.7 ± 6.6 years) with T2D	Observational longitudinal	Biguanide	Metformin	Korea	732 patients (575 non-diabetic and 157 diabetic, from which 93 used metformin and 64 never used metformin)
Effects of metformin exposure on neurodegenerative diseases in elderly patients with type 2 diabetes mellitus	Kuan YC, Huang KW, Lin CL, Hu CJ, Kao CH.	Prog Neuropsychopharmacol Biol Psychiatry	2017	28583443	10.1016/j.pnpbp.2017.06.002	Metabolic impairment	Older adults (64.7 ± 9.7 years) with T2D	Observational longitudinal	Biguanide	Metformin	Taiwan	9302 T2D patients (4351 metformin users and 4351 non-metformin users)
Dementia risk in patients with type 2 diabetes: Comparing metformin with no pharmacological treatment	Zheng B, Su B, Ahmadi-Abhari S, Kapogiannis D, Tzoulaki I, Riboli E, Middleton L.	Alzheimers Dement	2023	37395154	10.1002/alz.13349	Metabolic impairment	Older adults (67.1 ± 10.5 years) with T2D	Observational longitudinal	Biguanide	Metformin	United Kingdom	210237 patients (95609 no antidiabetic medication, 114628 metformin treated)
Metformin Cessation and Dementia Incidence	Zimmerman SC, Ferguson EL, Choudhary V, Ranatunga DK, Oni-Orisan A, Hayes-Larson E, Duarte Folle A, Mayeda ER, Whitmer RA, Gilsanz P, Power MC, Schaefer C, Glymour MM, Ackley SF.	JAMA Netw Open	2023	37878309	10.1001/jamanetworkopen.2023.39723	Metabolic impairment	Middle aged adults (60.6 ± 9.0 years) with T2D, treated with metformin	Observational longitudinal	Biguanide	Metformin	United States	41346 patients (29126 routine metformin users, 12220 early terminators)
Metformin Use and Cognitive Function in Older Adults With Type 2 Diabetes Following a Mediterranean Diet Intervention.	Soldevila-Domenech, N., Cuenca-Royo, A., Babio, N., Forcano, L., Nishi, S., Vintró-Alcaraz, C., Gómez-Martínez, C., Jiménez-Murcia, S., Fernández-Carrión, R., Gomis-González, M., Alvarez-Sala, A., Carlos, S., Pintó, X., Corella, D., Díez-Espino, J., Castañer, O., Fernández-Aranda, F., Salas-Salvadó, J., & de la Torre, R.	Frontiers in nutrition	2021	34676236	10.3389/fnut.2021.742586	Metabolic impairment	Older adults (65.2 ± 4.7 years) with T2D	Observational longitudinal	Biguanide	Metformin	Spain	487 patients (339 without T2D, 148 with T2D from which 111 were treated with metformin, 10 were treated with insulin)
Metformin Use Is Associated With Slowed Cognitive Decline and Reduced Incident Dementia in Older Adults With Type 2 Diabetes: The Sydney Memory and Ageing Study	Samaras K, Makkar S, Crawford JD, Kochan NA, Wen W, Draper B, Trollor JN, Brodaty H, Sachdev PS.	Diabetes Care	2020	32967921	10.2337/dc20-0892	Metabolic impairment	Older adults (78.8 ± 4.8 years) with T2D	Observational longitudinal	Biguanide	Metformin	Australia	1027 patient, from which 123 had diabetes and 67 of them received metformin
Risk of incident dementia following metformin initiation compared with noninitiation or delay of antidiabetic medication therapy	Salas J, Morley JE, Scherrer JF, Floyd JS, Farr SA, Zubatsky M, Barthold D, Dublin S.	Pharmacoepidemiol Drug Saf	2020	32363681	10.1002/pds.5014	Metabolic impairment	Middle aged adults (≥ 50 years) with T2D	Observational longitudinal	Biguanide	Metformin	United States	2 cohorts: 112845 patients (untreated 93941, metformin 18904) and 14333 patients (untreated 12540, metformin 1793)
Effect of metformin on neurodegenerative disease among elderly adult US veterans with type 2 diabetes mellitus	Shi Q, Liu S, Fonseca VA, Thethi TK, Shi L.	BMJ Open	2019	31366635	10.1136/bmjopen-2018-024954	Metabolic impairment	Middle aged adults ( ≥ 50, 63.2 ± 10.9 years) with T2D	Observational longitudinal	Biguanide	Metformin	United States	5528 patients (2756 no metformin, 849 MET <1 year, 513 MET 1-2 years, 710 MET 2-4 years, 700 MET >4 years)
Differential effects of metformin on age related comorbidities in older men with type 2 diabetes	Wang CP, Lorenzo C, Habib SL, Jo B, Espinoza SE.	J Diabetes Complications	2017	28190681	10.1016/j.jdiacomp.2017.01.013	Metabolic impairment	Older male adults (74.6 ± 5.8 years) with T2D	Observational longitudinal	Biguanide	Metformin	United States	41204 patients (32811 untreated, 8393 metformin treated)
Relationships between memory decline and the use of metformin or DPP4 inhibitors in people with type 2 diabetes with normal cognition or Alzheimer's disease, and the role APOE carrier status	Wu CY, Ouk M, Wong YY, Anita NZ, Edwards JD, Yang P, Shah BR, Herrmann N, Lanctôt KL, Kapral MK, MacIntosh BJ, Rabin JS, Black SE, Swardfager W.	Alzheimers Dement	2020	32803865	10.1002/alz.12161	Cognitive and metabolic impairment	Older adults (average 72-76 years) with T2D with or without cognitive impairment	Observational longitudinal	Biguanide / DPP4i	Metformin and DPP4i	United States	1192 non-demented, 671 MCI, 807 AD
Metformin in elderly type 2 diabetes mellitus: dose-dependent dementia risk reduction	Sun M, Chen WM, Wu SY, Zhang J.	Brain	2024	37878862	10.1093/brain/awad366	Metabolic impairment	Older adults (70.5 ± 14.2 years) with T2D	Observational longitudinal	Biguanide / Insulin / Sulfonylureas / SGLT2i / a-glucosidase inhibitors / TZD / GLP1 receptor agonists / DPP4i	Metformin	Taiwan	14558 patients (7279 T2D metformin users, 7279 T2D metformin non-users)
Metformin use is associated with lower risks of dementia, anxiety and depression: The Hong Kong diabetes study	Hui JMH, Zhou J, Lee TTL, Hui K, Chou OHI, Lee YHA, Lee S, Wong WT, Wai AKC, Chang C, Jeevaratnam K, Liu T, Tse G.	Asian J Psychiatr	2024	38796398	10.1016/j.ajp.2024.104086	Metabolic impairment	Older adults (67 ± 12.0 years) with T2D	Observational longitudinal	Biguanide / SU	Metformin, SU	China	89711 patients
Incidence of dementia is increased in type 2 diabetes and reduced by the use of sulfonylureas and metformin	Hsu CC, Wahlqvist ML, Lee MS, Tsai HN.	J Alzheimers Dis	2011	21297276	10.3233/JAD-2011-101524	Metabolic impairment	Middle aged adults ( ≥ 50 years) with T2D	Observational longitudinal	Biguanide / Sulfonylurea / Combined treatments	SU, metformin and combined oral medication	Taiwan	25393 T2D patients (10519 T2D untreated, 14874 T2D treated from which 3753 received SUs, 1864 metformin and 9257 SU+metformin)
Comparative effect of metformin versus sulfonylureas with dementia and Parkinson's disease risk in US patients over 50 with type 2 diabetes mellitus	Newby D, Linden AB, Fernandes M, Molero Y, Winchester L, Sproviero W, Ghose U, Li QS, Launer LJ, Duijn CMV, Nevado-Holgado AJ.	BMJ Open Diabetes Res Care	2022	36109050	10.1136/bmjdrc-2022-003036	Metabolic impairment	Older adults (66.4 ± 8.2 years) with T2D	Observational longitudinal	Biguanide / Sulfonylureas	Metformin and SU	United States	112591 T2D patients (96140 used metformin, 16451 used sulfonylureas)
Metformin and Sulfonylurea Use and Risk of Incident Dementia	Scherrer JF, Salas J, Floyd JS, Farr SA, Morley JE, Dublin S.	Mayo Clin Proc	2019	31378227	10.1016/j.mayocp.2019.01.004	Metabolic impairment	Older adults (60.8 ± 6.8 years) with T2D	Observational longitudinal	Biguanide / Sulfonylureas	Metformin and sulfonylurea	United States	Two cohorts: VHA 75187 patients (56972 metformin users, 18215 SU users) and KPWA 10866 patients (7546 metformin users, 3320 SU users)
Association Between Metformin Initiation and Incident Dementia Among African American and White Veterans Health Administration Patients	Scherrer JF, Morley JE, Salas J, Floyd JS, Farr SA, Dublin S.	Ann Fam Med	2019	31285213	10.1370/afm.2415	Metabolic impairment	Older adults ( 60.9 ± 8.5 years) with T2D	Observational longitudinal	Biguanide / Sulfonylureas	Metformin and sulfonylureas	United States	63202 white patients (47821 used metformin, 15381 used SU) and 10559 African American patients (8038 used metformin, 2521 used SU)
Metformin vs sulfonylurea use and risk of dementia in US veterans aged ≥65 years with diabetes	Orkaby AR, Cho K, Cormack J, Gagnon DR, Driver JA.	Neurology	2017	28954880	10.1212/WNL.0000000000004586	Metabolic impairment	Older adults ( ≥ 65, mean age 73.5 years) with T2D	Observational longitudinal	Biguanide / Sulfonylureas	Metformin and SU	United States	28640 patients (17200 used metformin, 11440 used sulfonylureas)
Association of metformin, sulfonylurea and insulin use with brain structure and function and risk of dementia and Alzheimer's disease: Pooled analysis from 5 cohorts	Weinstein G, Davis-Plourde KL, Conner S, Himali JJ, Beiser AS, Lee A, Rawlings AM, Sedaghat S, Ding J, Moshier E, van Duijn CM, Beeri MS, Selvin E, Ikram MA, Launer LJ, Haan MN, Seshadri S.	PLoS One	2019	30768625	10.1371/journal.pone.0212293	Metabolic impairment	Older adults ( 67.9 ± 7.9 years) with T2D	Observational longitudinal	Biguanide / Sulfonylureas / Insulin	Metformin, SU and insulin	United States and Israel	Five different cohorts
Type 2 diabetes and antidiabetic medications in relation to dementia diagnosis	Cheng C, Lin CH, Tsai YW, Tsai CJ, Chou PH, Lan TH.	J Gerontol A Biol Sci Med Sci	2014	24899525	10.1093/gerona/glu073	Aged population and/or at risk of AD	Older adults (>65 years) non-diabetic	Observational longitudinal	Biguanide / Sulfonylureas / TZD	TZDs, Sulfonylureas, metformin	Taiwan	67731 patients (non-T2D 62311; developed T2D 5420 from which 1033 Metformin, 9796 SUs, 28 TZDs)
Use of oral diabetes medications and the risk of incident dementia in US veterans aged ≥60 years with type 2 diabetes	Tang X, Brinton RD, Chen Z, Farland LV, Klimentidis Y, Migrino R, Reaven P, Rodgers K, Zhou JJ.	BMJ Open Diabetes Res Care	2022	36220195	10.1136/bmjdrc-2022-002894	Metabolic impairment	Older adults (65.7.0±8.7 years) with T2D	Observational longitudinal	Biguanide / Sulfonylureas / TZD	metformin, SU and TZD	United States	559106 patients, from which: 296201 metformin, 125870 SUs, 5432 TZDs, 122928 MET+SU, 4132 MET+TZD, 4543 SU+TZD
Diabetes mellitus and the risk of Alzheimer's disease: a nationwide population-based study	Huang CC, Chung CM, Leu HB, Lin LY, Chiu CC, Hsu CY, Chiang CH, Huang PH, Chen TJ, Lin SJ, Chen JW, Chan WL.	PLoS One	2014	24489845	10.1371/journal.pone.0087095	Metabolic impairment	Middle aged adults (58.7 ± 14.0 years) with T2D	Observational longitudinal	Biguanide / Sulfonylureas / TZD / Insulin / Others	Metformin, SU, TZD, α-glucosidase blockers, Non-sulfonylurea insulin secretagogue, Insulin	Taiwan	142622 patients (71311 diabetic, 71311 non-diabetic)
Heterogeneous treatment effects of metformin on risk of dementia in patients with type 2 diabetes: A longitudinal observational study	Tang H, Guo J, Shaaban CE, Feng Z, Wu Y, Magoc T, Hu X, Donahoo WT, DeKosky ST, Bian J.	Alzheimers Dement	2024	37830443	10.1002/alz.13480	Metabolic impairment	Older adults (83% ≥ 65 years) with T2D	Observational longitudinal	Biguanide, SGLT2i, DPP4i, GLP1 receptor agonist, α‐glucosidase inhibitors, SU, TZD, insulin	Metformin	United States	1393 patients (754 metformin users, 639 non-users)
Incident dementia risk among patients with type 2 diabetes receiving metformin versus alternative oral glucose-lowering therapy: an observational cohort study using UK primary healthcare records	Doran W, Tunnicliffe L, Muzambi R, Rentsch CT, Bhaskaran K, Smeeth L, Brayne C, Williams DM, Chaturvedi N, Eastwood SV, Dunachie SJ, Mathur R, Warren-Gash C.	BMJ Open Diabetes Res Care	2024	38272537	10.1136/bmjdrc-2023-003548	Metabolic impairment	Older adults (median age 63 years) diagnosed with T2D at ≥40 years	Observational longitudinal	Biguanide/ α-glucosidase inhibitors / SU / DPP4i / GLP1 analogs / TZD / SGLT2i / metaglinides	Metformin, SU, TZD, α-glucosidase inhibitors, SU, DPP4i, GLP1 analogs, TZD, SGLT2i, metaglinides	United Kingdom	211396 patients (179333 with metformin, 32063 other OHAs)
No association between metformin initiation and incident dementia in older adults newly diagnosed with diabetes	Wu CY, Wang C, Saskin R, Shah BR, Kapral MK, Lanctôt KL, Herrmann N, Cogo-Moreira H, MacIntosh BJ, Edwards JD, Swardfager W.	J Intern Med	2024	37747779	10.1111/joim.13723	Metabolic impairment	Older adults (73.0±5.8 years) newly diagnosed T2D	Observational longitudinal	Biguanides	Metformin	Canada	34700 T2D patients (12331 metformin initiation; 22369 no pharmacotherapy initiation)
Lower risk of dementia with pioglitazone, compared with other second-line treatments, in metformin-based dual therapy: a population-based longitudinal study	Lu CH, Yang CY, Li CY, Hsieh CY, Ou HT.	Diabetologia	2018	29138876	10.1007/s00125-017-4499-5	Metabolic impairment	Oder adults (≥ 65 years) with T2D	Observational longitudinal	Combined treatments	Metformin + pioglitazone, metformin+rosiglitazone, metformin+ SU, metformin+acarbose, metformin+meglitinide, metformin+insulin, metformin+DPP4i	Taiwan	51415 T2D patients (44480 metformin+SU; 2768 metformin+acarbose, 3068 metformin+meglitinide, 845 metformin+pioglitazone, 254 metformin+insulin)
The effects of sitagliptin, a DPP-4 inhibitor, on cognitive functions in elderly diabetic patients with or without Alzheimer's disease	Isik AT, Soysal P, Yay A, Usarel C.	Diabetes Res Clin Pract	2017	28056430	10.1016/j.diabres.2016.12.010	Metabolic impairment	Older adults (75.4 ±8.5 years) with T2D	Observational longitudinal	DPP4i	Sitagliptin	Turkey	205 patients (101 metformin and/or insulin; 104 sitagliptin + metformin and/or insulin)
Cognitive and metabolic outcomes of vildagliptin addition to the therapy in patients with type 2 diabetes mellitus: 26 week follow-up study	Ates Bulut E, Sahin Alak ZY, Dokuzlar O, Kocyigit SE, Soysal P, Smith L, Isik AT.	Arch Gerontol Geriatr	2020	32014700	10.1016/j.archger.2020.104013	Metabolic impairment	Oder adults (≥ 60; 75.7± 7.5 years) with T2D	Observational longitudinal	DPP4i	Vildagliptin	Turkey	130 patients (35 control, 43 vildagliptin users, 52 vildagliptin never users)
Vildagliptin Has a Neutral Association With Dementia Risk in Type 2 Diabetes Patients	Tseng CH.	Front Endocrinol (Lausanne)	2021	33995274	10.3389/fendo.2021.637392	Metabolic impairment	Middle aged adults (average 58.5 years) with T2D	Observational longitudinal	DPP4i	Vildagliptin	Taiwan	80978 T2D patients (40489 vldagliptin ever users; 40489 vildagliptin never users)
Effects of vildagliptin, a DPP-4 inhibitor, in elderly diabetic patients with mild cognitive impairment	Borzì AM, Condorelli G, Biondi A, Basile F, Vicari ESD, Buscemi C, Luca S, Vacante M.	Arch Gerontol Geriatr	2019	31204117	10.1016/j.archger.2019.06.001	Cognitive and metabolic impairment	Older adults (>65 years) with T2D and MCI	Observational longitudinal	DPP4i	Vildagliptin	Italy	60 patients (30 metformin, 30 metformin+vildagliptin)
Association of Dipeptidyl Peptidase-4 Inhibitor Use and Amyloid Burden in Patients With Diabetes and AD-Related Cognitive Impairment	Jeong SH, Kim HR, Kim J, Kim H, Hong N, Jung JH, Baik K, Cho H, Lyoo CH, Ye BS, Sohn YH, Seong JK, Lee PH.	Neurology	2021	34380754	10.1212/WNL.0000000000012534	Cognitive and metabolic impairment	Older adults with AD, diabetic and non-diabetic	Observational longitudinal	DPP4i	DPP4i	Korea	282 AD patients (141 non-diabetic, 71 diabetic without DPP4i, 71 diabetic treated with DPP4i)
Association between the Use of Dipeptidyl Peptidase 4 Inhibitors and the Risk of Dementia among Patients with Type 2 Diabetes in Taiwan	Chen KC, Chung CH, Lu CH, Tzeng NS, Lee CH, Su SC, Kuo FC, Liu JS, Hsieh CH, Chien WC.	J Clin Med	2020	32121372	10.3390/jcm9030660	Metabolic impairment	Older adults (average 68 years) with T2D	Observational longitudinal	DPP4i	DPP4i	Taiwan	14515 T2D patients (2903 DPP4i users; 11612 non-DPP4i users)
12-month neurological and psychiatric outcomes of semaglutide use for type 2 diabetes: a propensity-score matched cohort study	De Giorgi R, Koychev I, Adler AI, Cowen PJ, Harmer CJ, Harrison PJ, Taquet M.	EClinicalMedicine	2024	39764175	10.1016/j.eclinm.2024.102726	Metabolic impairment	Middle aged adults (average 57.0 ± 12.5 years) witth T2D	Observational longitudinal	GLP1 receptor agonist, DPP4i, SGLT2i, SU, biguanide, insulin	Semaglutide, sitagliptin, empagliflozin, glipizide, metformin, insulin	United States (TriNetX database)	3 matched cohorts: cohort #1: 23386 patients (semaglutide vs sitagliptin), cohort #2: 22584 patients 8semaglutide vs empagliflozin), cohort #3: 19206 patients (semeglutide vs glipizide)
Effects of medications on plasma amyloid beta (Abeta) 42: longitudinal data from the VITA cohort	Blasko I, Jungwirth S, Jellinger K, Kemmler G, Krampla W, Weissgram S, Wichart I, Tragl KH, Hinterhuber H, Fischer P.	J Psychiatr Res	2008	18155247	10.1016/j.jpsychires.2007.10.010	Aged population and/or at risk of AD	Older adults (75.8±0.5 years)	Observational longitudinal	Insulin/ Sulfonylureas / Biguanides	Insulin (subcutaneous routine treatment)	Austria	487 patients
Sex-specific associations between diabetes and dementia: the role of age at onset of disease, insulin use and complications	Zhou C, Dong C, Xie Z, Hao W, Fu C, Sun H, Zhu D.	Biol Sex Differ	2023	36804018	10.1186/s13293-023-00491-1	Metabolic impairment	Middle aged adults (56.3 ± 8.0 years) with T2D	Observational longitudinal	Insulin	Insulin	United Kingdom	447915 patients with T2D
Insulin Use in Type 2 Diabetes and the Risk of Dementia: A Comparative Population-Based Cohort Study	Alkabbani W, Maxwell CJ, Marrie RA, Tyas SL, Lega IC, Gamble JM.	Diabetes Care	2023	37315211	10.2337/dc23-0222	Metabolic impairment	Middle aged adults (57.1 ± 7.7 years) with T2D	Observational longitudinal	Insulin	Insulin	Canada	33093 T2D patients (7863 insulin users, 25230 non-insulin users)
Metformin, other antidiabetic drugs, and risk of Alzheimer's disease: a population-based case-control study	Imfeld P, Bodmer M, Jick SS, Meier CR.	J Am Geriatr Soc	2012	22458300	10.1111/j.1532-5415.2012.03916.x	Aged population and/or at risk of AD	Older adults (>65; 80.7± 6.7 years)	Observational longitudinal	Insulin / Biguanides / Sulfonylureas / TZD	Metformin, SU, TZDs, Insulin	United Kingdom	14172 patients (7086 AD cases and 7086 controls)
Antidiabetic medication and risk of dementia in patients with type 2 diabetes: a nested case-control study	Wium-Andersen IK, Osler M, Jørgensen MB, Rungby J, Wium-Andersen MK.	Eur J Endocrinol	2019	31437816	10.1530/EJE-19-0259	Metabolic impairment	Older adults (average 61.4 years) with T2D	Observational longitudinal	Insulin / Biguanides / Sulfonylureas /TZD / DPP4i /GLP1R agonist / SGLT2i / Others	insulin, metformin, SU, glinides, glitazone, DPP4i, GLPi, SGLT2i and acarbose	Denmark	58095 patients (11619 developed dementia; 46476 controls)
The effect of diabetes medication on cognitive function: evidence from the PATH Through Life Study	Herath, P. M., Cherbuin, N., Eramudugolla, R., & Anstey, K. J.	BioMed research international	2016	27195294	10.1155/2016/7208429	Aged population and/or at risk of AD	Older adults (65-69 years) with and without diabetes	Observational longitudinal and cross-sectional	Insulin / Others	Insulin (subctaneous) and oral hipogycemic agents (oral)	Australia	1814 patients (1603 non-diabetic, 211 diabetic from which 113 were treated with OHA, and 24 with insulin)
Diabetes mellitus and risk of dementia in the Kungsholmen project: a 6-year follow-up study	Xu WL, Qiu CX, Wahlin A, Winblad B, Fratiglioni L.	Neurology	2004	15477535	10.1212/01.wnl.0000140291.86406.d1	Aged population and/or at risk of AD	Older adults (>75 years), non-demented vs cognitively impaired	Observational longitudinal	Insulin / Others	Insulin (subctaneous) and oral hipogycemic agents (oral)	Sweden	1301 patients (1187 non-diabetic, 114 T2D from which 42 used OHAs and 6 used insulin)
Different treatment forms of type II diabetes and the risk of dementia in German health claims data	Buchmann N, Fink A, Tegeler C, Demuth I, Doblhammer G, Steinhagen-Thiessen E.	Acta Diabetol	2019	31119454	10.1007/s00592-019-01332-7	Cognitive and metabolic impairment	Older adults (>60 years) with T2D and incident dementia	Observational longitudinal	Insulin / Others	Insulin (subctaneous) and oral hipogycemic agents (oral)	Germany	12784 patients with dementia, from which 7883 were non-diabetic, 2752 T2D untreated, 1197 T2D treated with OHA, 952 T2D treated with insulin
Diabetes is associated with a slower rate of cognitive decline in Alzheimer disease	Sanz C, Andrieu S, Sinclair A, Hanaire H, Vellas B; REAL.FR Study Group.	Neurology	2009	19858457	10.1212/WNL.0b013e3181bd80e9	Cognitive and metabolic impairment	Older adults (mean 77 years) with AD and with/without T2D	Observational longitudinal	Insulin / Others	Insulin other antidiabetic drugs	France	608 patients (63 had also DM, from which 47 were taking antidiabetics and 16 were untreated)
Associations of Cardiovascular and Non-Cardiovascular Comorbidities with Dementia Risk in Patients with Diabetes: Results from a Large UK Cohort Study	Zheng, B., B. Su, C. Udeh-Momoh, G. Price, I. Tzoulaki, E. P. Vamos, A. Majeed, E. Riboli, S. Ahmadi-Abhari and L. T. Middleton	J Prev Alzheimers Dis	2022	35098977	10.14283/jpad.2022.8	Metabolic impairment	Older adults (≥ 50, average 65.2 years) with T2D	Observational longitudinal	Insulin / Others	insulin and oral hipogycemic agents	United Kingdom	489205 patients
Diabetes mellitus and the risk of dementia: The Rotterdam Study	Ott A, Stolk RP, van Harskamp F, Pols HA, Hofman A, Breteler MM.	Neurology	1999	10599761	10.1212/wnl.53.9.1937	Metabolic impairment	T2D and non-diabetic patients (>55 years) non-demented	Observational longitudinal	Insulin / Others	Insulin (subctaneous) and oral hipogycemic agents (oral)	Netherlands	6370 patients in total, from which 692 patients had T2D, of whom 390 were untreated, 232 used oral antidiabetics, 70 received insulin
The association between sodium-glucose cotransporter 2 inhibitors and incident dementia: A nationwide population-based longitudinal cohort study	Siao WZ, Lin TK, Huang JY, Tsai CF, Jong GP.	Diab Vasc Dis Res	2022	35549730	10.1177/14791641221098168	Metabolic impairment	Middle aged adults (<60 years 53%) newly diagnosed T2D	Observational longitudinal	SGLT2i	SGLT2i	Taiwan	206494 new-onset T2D patients (103247 SGLT2i users; 103247 non-SGLT2i users)
SGLT2 Inhibitor Use and Risk of Dementia and Parkinson Disease Among Patients With Type 2 Diabetes	Kim HK, Biessels GJ, Yu MH, Hong N, Lee YH, Lee BW, Kang ES, Cha BS, Lee EJ, Lee M.	Neurology	2024	39292986	10.1212/WNL.0000000000209805	Metabolic impairment	Middle aged adults ( ≥ 40; 57.8 ± 9.6 years) with T2D	Observational longitudinal	SGLT2i / Biguanide / SU / TZD / Insulin	Dapagliflozin, empagliflozin, errtugliflozin, ipragliflozin, metformin, SU, meglitinide, DPP4i, TZD, alpha-glucosidase inhibitors, insulin	Korea	358862 T2D patients
Risk of dementia after initiation of sodium-glucose cotransporter-2 inhibitors versus dipeptidyl peptidase-4 inhibitors in adults aged 40-69 years with type 2 diabetes: population based cohort study	Shin A, Koo BK, Lee JY, Kang EH.	BMJ	2024	39197881	10.1136/bmj-2024-079475	Metabolic impairment	Middle aged adults (40-69 years; 61.8 ± 4.7 ) with T2D	Observational longitudinal	SGLT2i / DPP4i / Biguanide / Insulin /GLP1RA / SU / Glinides / TZD / alpha-glucosidase inhibitors	SGLT2i / DPP4i / Biguanide / Insulin /GLP1RA / SU / Glinides / TZD / alpha-glucosidase inhibitors	Korea	221770 T2D patients (110885 SGLT2i users; 110885 DPP4i users)
Association of sodium-glucose cotransporter 2 inhibitors with risk of incident dementia and all-cause mortality in older patients with type 2 diabetes: A retrospective cohort study using the TriNetX US collaborative networks	Pai YW, Chen IC, Lin JF, Chen XH, Chen HH, Chang MH, Huang JA, Lin CH.	Diabetes Obes Metab	2024	39248211	10.1111/dom.15918	Metabolic impairment	Older adults (≥ 50; 64.0 ± 10.0 years) with T2D	Observational longitudinal	SGLT2i / DPP4i / GLP1 receptor agonist / Biguanide	Metformin, SGLT2i ,DPP4i, GLP1 receptor agonist	Taiwan (TriNetX database)	Cohort 1: 481934 T2D patients (237100 metformin+SGLT2i; 244834 metformin+DPP4i); cohort 2: 437117 patients (200048 metformin+SGLT2i; 237069 metformin+GLP-1RA)
Heterogeneous treatment effects of sodium-glucose cotransporter 2 inhibitors on risk of dementia in people with type 2 diabetes: A population-based cohort study	Tang H, Donahoo WT, Svensson M, Shaaban CE, Smith G, Jaffee MS, Huang Y, Hu X, Lu Y, Salloum RG, DeKosky ST, Bian J, Guo J.	Alzheimers Dement	2024	38958394	10.1002/alz.14048	Metabolic impairment	Middle aged adults (≥ 50 years) with T2D	Observational longitudinal	SGLT2i / SU	SGLT2i, sulfonylureas	United States	35458 T2D patients (8752 new users of SLGT2i; 26706 new users of SU)
Association of Sodium-Glucose Cotransporter 2 Inhibitors With Time to Dementia: A Population-Based Cohort Study	Wu CY, Iskander C, Wang C, Xiong LY, Shah BR, Edwards JD, Kapral MK, Herrmann N, Lanctôt KL, Masellis M, Swartz RH, Cogo-Moreira H, MacIntosh BJ, Rabin JS, Black SE, Saskin R, Swardfager W.	Diabetes Care	2023	36508692	10.2337/dc22-1705	Metabolic impairment	Older adults (>66; 73.6 ± 6.2 years) with T2D	Observational longitudinal	SGLT2i /DPP4i	SGLT2i and DPP4i	Canada	109903 T2D patients (36513 SGLT2i; 70390 DPP4i)
Sodium-Glucose Cotransporter 2 (SGLT2) Inhibitors vs. Dipeptidyl Peptidase-4 (DPP4) Inhibitors for New-Onset Dementia: A Propensity Score-Matched Population-Based Study With Competing Risk Analysis	Mui JV, Zhou J, Lee S, Leung KSK, Lee TTL, Chou OHI, Tsang SL, Wai AKC, Liu T, Wong WT, Chang C, Tse G, Zhang Q.	Front Cardiovasc Med	2021	34746262	10.3389/fcvm.2021.747620	Metabolic impairment	Older adults (median age 66.3 years) with T2D	Observational longitudinal	SGLT2i /DPP4i	SGLT2i and DPP4i	China	51460 T2D patients (13276 SGLT2i users; 36544 DPP4i users)
Oral diabetes medication and risk of dementia in elderly patients with type 2 diabetes	Kim JY, Ku YS, Kim HJ, Trinh NT, Kim W, Jeong B, Heo TY, Lee MK, Lee KE.	Diabetes Res Clin Pract	2019	31279960	10.1016/j.diabres.2019.07.004	Metabolic impairment	Older adults (≥ 60 years) newly diagnosed T2D	Observational longitudinal	SU / Glinides / alpha-glucosidase inhibitors / TZD / Biguanide / DPP4i	Oral hypoglycemic agents: Sulfonylureas, meglitinides, alpha-glucosidase inhibitors, TZDs, biguanide, DPP4i	Korea	116139 new-onset T2D patients (44148 diabetes medication; 71991 non-medication)
Effect of pioglitazone medication on the incidence of dementia	Heneka MT, Fink A, Doblhammer G.	Ann Neurol	2015	25974006	10.1002/ana.24439	Cognitive and metabolic impairment	Older adults (>60 years) non-demented,	Observational longitudinal	TZD	Pioglitazone	Germany	145928 patients
Pioglitazone Use and Reduced Risk of Dementia in Patients With Diabetes Mellitus With a History of Ischemic Stroke	Ha J, Choi DW, Kim KJ, Kim KY, Nam CM, Kim E.	Neurology	2023	36792375	10.1212/WNL.0000000000207069	Metabolic impairment	Older adults (60.5± 7.3 years) with T2D	Observational longitudinal	TZD	Pioglitazone	Korea	91218 patients (3467 pioglitazone users, 87751 pioglitazone never users)
Pioglitazone reduces cardiovascular events and dementia but increases bone fracture in elderly patients with type 2 diabetes mellitus: a national cohort study	Yen CL, Wu CY, Tsai CY, Lee CC, Li YJ, Peng WS, Liu JR, Liu YC, Jenq CC, Yang HY, See LC.	Aging (Albany NY)	2023	37036483	10.18632/aging.204643	Metabolic impairment	Older adults ≥ 65 (66.1±3.5 years) with T2D	Observational longitudinal	TZD	Pioglitazone	Taiwan	191937 T2D patients (17388 pioglitazone users, 174549 non-pioglitazone users)
Association Between the Use of Antihyperglycemic Drugs and Dementia Risk: A Case-Control Study	Bohlken J, Jacob L, Kostev K.	J Alzheimers Dis	2018	30320593	10.3233/JAD-180808	Cognitive and metabolic impairment	Older adults (79.7 ± 6.9 years) with T2D and dementia	Observational longitudinal	TZD / Biguanide / Insulin	Glitazones, insulin, metformin	Germany	8276 patients with dementia and 8276 patients without dementia
Pioglitazone use increases risk of Alzheimer's disease in patients with type 2 diabetes receiving insulin	Lin HC, Chung CH, Chen LC, Wang JY, Chen CC, Huang KY, Tsai MH, Chien WC, Lin HA.	Sci Rep	2023	37095270	10.1038/s41598-023-33674-2	Metabolic impairment	Older adults (59.8 ± 19.1 years) with T2D	Observational longitudinal	TZD / Combined treatments	Pioglitazone, insulin+pioglitazone	Taiwan	31422 T2D patients (15711 treatedd with pioglitazone, 15711 non-treated with pioglitazone)
Association of metformin use with Alzheimer's disease in patients with newly diagnosed type 2 diabetes: a population-based nested case-control study	Ha J, Choi DW, Kim KJ, Cho SY, Kim H, Kim KY, Koh Y, Nam CM, Kim E.	Sci Rep	2021	34912022	10.1038/s41598-021-03406-5	Cognitive and metabolic impairment	Older adults (≥50 years) with T2D and AD	Observational longitudinal	TZD / DPP4i / SGLT2i / Sulfonylureas / Others	Alpha-glucosidase inhibitors, DPP4i, SGLT2i, SU, TZD (oral)	Korea	8375 patients with T2D without AD (from which 7379 used metformin), 1675 patients with AD+T2D (from which 1542 used metformin)
Rosiglitazone has a neutral effect on the risk of dementia in type 2 diabetes patients	Tseng CH.	Aging (Albany NY)	2019	31085804	10.18632/aging.101944	Metabolic impairment	Older adults (average 61.1 years) with new-onset T2D	Observational longitudinal	TZD / Insulin / SU / Biguanide / Others	Rosiglitazone, insulin, sulfonylurea, meglitinide, acarbose	Taiwan	10096 newly-diagnosed T2D patients (5048 rosiglitazone, 5048 never users rosiglitazone)
Thiazolidinedione use is associated with reduced risk of dementia in patients with type 2 diabetes mellitus: A retrospective cohort study	Zhao H, Zhuo L, Sun Y, Shen P, Lin H, Zhan S.	J Diabetes	2023	36660897	10.1111/1753-0407.13352	Metabolic impairment	Older adults (60.8±12.1 years) with T2D	Observational longitudinal	TZD / Others	TZD and α-glucosidase inhibitors	China	62575 T2D patients (49823 news users of alpha-glucosidase inhibitors; 12752 new users of TZD)
Progress of Diabetic Severity and Risk of Dementia	Chiu WC, Ho WC, Liao DL, Lin MH, Chiu CC, Su YP, Chen PC; Health Data Analysis in Taiwan (hDATa) Research Group.	J Clin Endocrinol Metab	2015	26158608	10.1210/jc.2015-1677	Metabolic impairment	Older adults (69.0±8.1 years) with T2D	Observational longitudinal	TZD / Sulfonylureas / Biguanide / Insulin	TZD, SU, metformin and insulin	Taiwan	431178 new-onset T2D patients
Effects of pioglitazone on the incidence of dementia in patients with diabetes	Chou PS, Ho BL, Yang YH.	J Diabetes Complications	2017	28254448	10.1016/j.jdiacomp.2017.01.006	Metabolic impairment	Middle aged adults (46% between 40-59 and 50% ≥ 65 years) with T2D	Observational longitudinal	TZD	Pioglitazone.	Taiwan	19203 T2D patients (6401 treated with pioglitazone, 12802 non-treated with pioglitazone)
Genetic Variation in Targets of Antidiabetic Drugs and Alzheimer Disease Risk: A Mendelian Randomization Study	Tang B, Wang Y, Jiang X, Thambisetty M, Ferrucci L, Johnell K, Hägg S.	Neurology	2022	35654594	10.1212/WNL.0000000000200771	MCI, AD and AD-like dementia	Older adults with AD	Observational two-sample Mendelian randomization	Biguanide / DPP4i / SGLT2i / Insulin / GLP1 receptor agonist / Sulfonylureas /TZD	metformin, DPP4i, SGLT2i, insulin/insulin analogues, GLP1 analogues, SU and TZD	United Kingdom	71880 AD patients and 383378 controls
Metformin in Amnestic Mild Cognitive Impairment: Results of a Pilot Randomized Placebo Controlled Clinical Trial	Luchsinger JA, Perez T, Chang H, Mehta P, Steffener J, Pradabhan G, Ichise M, Manly J, Devanand DP, Bagiella E.	J Alzheimers Dis	2016	26890736	10.3233/JAD-150493	MCI, AD and AD-like dementia	Older adults (64.7±7.5 years) with amnestic MCI and BMI ≥ 25 kg/m2	Randomized clinical trial	Biguanide	Metformin (oral)	United States	80 patients (40 placebo, 40 metformin)
Effect of Metformin on Plasma and Cerebrospinal Fluid Biomarkers in Non-Diabetic Older Adults with Mild Cognitive Impairment Related to Alzheimer's Disease	Weinberg MS, He Y, Kivisäkk P, Arnold SE, Das S.	J Alzheimers Dis	2024	38160357	10.3233/JAD-230899	MCI, AD and AD-like dementia	Older adults (55-80 years) diagnosed MCI or AD, non-diabetic	Randomized clinical trial	Biguanide	Metformin (oral)	United States	20 patients (10 placebo-metformin; 10 metformin-placebo)
Effects of the Insulin Sensitizer Metformin in Alzheimer Disease: Pilot Data From a Randomized Placebo-controlled Crossover Study	Koenig AM, Mechanic-Hamilton D, Xie SX, Combs MF, Cappola AR, Xie L, Detre JA, Wolk DA, Arnold SE.	Alzheimer Dis Assoc Disord	2017	28538088	10.1097/WAD.0000000000000202	Aged population and/or at risk of AD	Older adults (55-80 years) non-diabetic	Randomized clinical trial	Biguanide	Metformin (oral)	United States	20 patients (10 placebo-metformin; 10 metformin-placebo)
Rosiglitazone and cognitive stability in older individuals with type 2 diabetes and mild cognitive impairment	Abbatecola, A. M., Lattanzio, F., Molinari, A. M., Cioffi, M., Mansi, L., Rambaldi, P., DiCioccio, L., Cacciapuoti, F., Canonico, R., & Paolisso, G	Diabetes care	2010	20435794	10.2337/dc09-2030	Cognitive and metabolic impairment	Older adults (76±6 years)with MCI and T2D	Randomized clinical trial	Biguanide / Combined treatments	metformin and metformin+rosiglitazone (oral)	Italy	97 patients (30 metformin, 32 metformin+rosiglitazone, 35 diet)
Olfactory Dysfunction Mediates Adiposity in Cognitive Impairment of Type 2 Diabetes: Insights From Clinical and Functional Neuroimaging Studies	Zhang Z, Zhang B, Wang X, Zhang X, Yang QX, Qing Z, Zhang W, Zhu D, Bi Y.	Diabetes Care	2019	31221697	10.2337/dc18-2584	Metabolic impairment	Middle aged adults (50.7 ± 8.8 years) with T2D	Randomized clinical trial	Biguanide / GLP1 receptor agonists / Combined treatments	Metformin (oral) and metformin (oral) + liraglutide Victoza or exenatide Byetta (subcutaneous)	China	105 patients (35 non-diabetic, 35 non-obese T2D and 35 obese T2D, from which 20 obese T2D were treated with meftformin+GLP1)
Long-acting exenatide does not prevent cognitive decline in mild cognitive impairment: a proof-of-concept clinical trial	Dei Cas A, Micheli MM, Aldigeri R, Gardini S, Ferrari-Pellegrini F, Perini M, Messa G, Antonini M, Spigoni V, Cinquegrani G, Vazzana A, Moretti V, Caffarra P, Bonadonna RC.	J Endocrinol Invest	2024	38565814	10.1007/s40618-024-02320-7	MCI, AD and AD-like dementia	Older adults (50-80 years) with MCI and BMI ≥ 22 kg/m2	Randomized clinical trial	GLP1 receptor agonist	Exenatide (subcutaneous)	Italy	32 patients with MCI (15 untreated, 17 long-acting exenatide)
Blood-Brain Glucose Transfer in Alzheimer's disease: Effect of GLP-1 Analog Treatment	Gejl M, Brock B, Egefjord L, Vang K, Rungby J, Gjedde A.	Sci Rep	2017	29235507	10.1038/s41598-017-17718-y	MCI, AD and AD-like dementia	Older adults with AD	Randomized clinical trial	GLP1 receptor agonist	Liraglutide (subcutaneous)	Denmark	38 patients (20 placebo, 18 liraglutide)
In Alzheimer's Disease, 6-Month Treatment with GLP-1 Analog Prevents Decline of Brain Glucose Metabolism: Randomized, Placebo-Controlled, Double-Blind Clinical Trial.	Gejl, M., Gjedde, A., Egefjord, L., Møller, A., Hansen, S. B., Vang, K., Rodell, A., Brændgaard, H., Gottrup, H., Schacht, A., Møller, N., Brock, B., & Rungby, J.	Frontiers in aging neuroscience	2016	27252647	10.3389/fnagi.2016.00108	MCI, AD and AD-like dementia	Older adults (65.0 ± 1.6 years) with AD without diabetes	Randomized clinical trial	GLP1 receptor agonist	Liraglutide VICTOZA (subcutaneous)	Denmark	38 patients (20 placebo, 18 liraglutide)
A Pilot Study of Exenatide Actions in Alzheimer's Disease	Mullins RJ, Mustapic M, Chia CW, Carlson O, Gulyani S, Tran J, Li Y, Mattson MP, Resnick S, Egan JM, Greig NH, Kapogiannis D.	Curr Alzheimer Res	2019	31518224	10.2174/1567205016666190913155950	MCI, AD and AD-like dementia	Older adults (72.8 ± 6.7 years) with amnestic MCI or mild AD	Randomized clinical trial	GLP1 receptor agonist	Exenatide (subcutaneous)	United States	21 patients (10 placebo, 11 exenatide)
Neural correlates of liraglutide effects in persons at risk for Alzheimer's disease	Watson KT, Wroolie TE, Tong G, Foland-Ross LC, Frangou S, Singh M, McIntyre RS, Roat-Shumway S, Myoraku A, Reiss AL, Rasgon NL.	Behav Brain Res	2019	30099030	10.1016/j.bbr.2018.08.006	MCI, AD and AD-like dementia	Older adults (60.4 ± 5.8 years) with subjective cognitive complaints, non-diabetic	Randomized clinical trial	GLP1 receptor agonist	Liraglutide (subcutaneous)	United States	41 patients (16 placebo, 25 liraglutide)
Liraglutide improves memory in obese patients with prediabetes or early type 2 diabetes: a randomized, controlled study	Vadini F, Simeone PG, Boccatonda A, Guagnano MT, Liani R, Tripaldi R, Di Castelnuovo A, Cipollone F, Consoli A, Santilli F.	Int J Obes (Lond)	2020	31965072	10.1038/s41366-020-0535-5	Metabolic impairment	Middle aged (average 55 years) obese subjects with prediabetes or newly diagnosed T2D	Randomized clinical trial	GLP1 receptor agonist	Liraglutide (subcutaneous)	Italy	40 metformin-treated obese patients with prediabetes or T2D (20 received liraglutide, 20 followed lifestyle counseling without liraglutide)
Activation of Glucagon-Like Peptide-1 Receptor Ameliorates Cognitive Decline in Type 2 Diabetes Mellitus Through a Metabolism-Independent Pathway	Li Q, Jia M, Yan Z, Li Q, Sun F, He C, Li Y, Zhou X, Zhang H, Liu X, Bu X, Gao P, He H, Zhao Z, Zhu Z.	J Am Heart Assoc	2021	34250817	10.1161/JAHA.120.020734	Metabolic impairment	Middle aged adults (57.2 ± 10.1 years) with T2D	Randomized clinical trial	GLP1 receptor agonist	Liraglutide (subcutaneous)	China	47 T2D patients (23 control, 24 treated with liraglutide)
Insulin increases CSF Abeta42 levels in normal older adults	Watson GS, Peskind ER, Asthana S, Purganan K, Wait C, Chapman D, Schwartz MW, Plymate S, Craft S.	Neurology	2003	12821730	10.1212/01.wnl.0000065916.25128.25	Aged population and/or at risk of AD	Older adults (68.7± 8.6 years)	Randomized clinical trial	Insulin	Insulin (intravenous)	United States	16 patients
Insulin dose-response effects on memory and plasma amyloid precursor protein in Alzheimer's disease: interactions with apolipoprotein E genotype	Craft S, Asthana S, Cook DG, Baker LD, Cherrier M, Purganan K, Wait C, Petrova A, Latendresse S, Watson GS, Newcomer JW, Schellenberg GD, Krohn AJ.	Psychoneuroendocrinology	2003	12812866	10.1016/s0306-4530(02)00087-2	MCI, AD and AD-like dementia	Older adults (72.2 ± 1.7 years) with and without AD	Randomized clinical trial	Insulin	Insulin (intravenous)	United States	39 patients (22 AD+insulin, 17 non-AD+insulin)
Safety, Efficacy, and Feasibility of Intranasal Insulin for the Treatment of Mild Cognitive Impairment and Alzheimer Disease Dementia: A Randomized Clinical Trial	Craft S, Raman R, Chow TW, Rafii MS, Sun CK, Rissman RA, Donohue MC, Brewer JB, Jenkins C, Harless K, Gessert D, Aisen PS.	JAMA Neurol	2020	32568367	10.1001/jamaneurol.2020.1840	MCI, AD and AD-like dementia	Older adults (70.8 ± 7.1 years) with amnestic MCI or AD, non-diabetic	Randomized clinical trial	Insulin	Insulin (Humulin-R; intranasal)	United States	240 patients (119 placebo, 121 insulin)
Intranasal Insulin Reduces White Matter Hyperintensity Progression in Association with Improvements in Cognition and CSF Biomarker Profiles in Mild Cognitive Impairment and Alzheimer's Disease	Kellar D, Lockhart SN, Aisen P, Raman R, Rissman RA, Brewer J, Craft S.	J Prev Alzheimers Dis	2021	34101779	10.14283/jpad.2021.14	MCI, AD and AD-like dementia	Older adults (71.3 ± 7.0 years) with amnestic MCI or AD, non-diabetic	Randomized clinical trial	Insulin	Insulin (Humulin-R; intranasal)	United States	49 patients (25 placebo, 24 insulin)
Intranasal insulin modulates cerebrospinal fluid markers of neuroinflammation in mild cognitive impairment and Alzheimer's disease: a randomized trial	Kellar D, Register T, Lockhart SN, Aisen P, Raman R, Rissman RA, Brewer J, Craft S.	Sci Rep	2022	35079029	10.1038/s41598-022-05165-3	MCI, AD and AD-like dementia	Older adults (70.7 ± 6.9 years) with MCI or AD	Randomized clinical trial	Insulin	Insulin (Humulin-R; intranasal)	United States	49 patients (25 placebo, 24 insulin)
Intranasal insulin improves cognition and modulates beta-amyloid in early AD	Reger MA, Watson GS, Green PS, Wilkinson CW, Baker LD, Cholerton B, Fishel MA, Plymate SR, Breitner JC, DeGroodt W, Mehta P, Craft S.	Neurology	2008	17942819	10.1212/01.WNL.0000265401.62434.36	MCI, AD and AD-like dementia	Older adults (78.2 ± 5.8 years) with MCI or AD	Randomized clinical trial	Insulin	Insulin (Novolin R; intranasal)	United States	25 patients (12 placebo, 13 insulin)
A single-dose pilot trial of intranasal rapid-acting insulin in apolipoprotein E4 carriers with mild-moderate Alzheimer's disease	Rosenbloom MH, Barclay TR, Pyle M, Owens BL, Cagan AB, Anderson CP, Frey WH 2nd, Hanson LR.	CNS Drugs	2014	25373630	10.1007/s40263-014-0214-y	MCI, AD and AD-like dementia	Older adults (65-85 years) with mild-moderate AD	Randomized clinical trial	Insulin	Insulin (glulisine; intranasal)	United States	9 patients (3 placebo, 6 insulin)
A randomized controlled trial of high-dose vitamin D2 followed by intranasal insulin in Alzheimer's disease	Stein MS, Scherer SC, Ladd KS, Harrison LC.	J Alzheimers Dis	2011	21694461	10.3233/JAD-2011-110149	MCI, AD and AD-like dementia	Older adults (>60, median 77.5 years) with mild-moderate AD	Randomized clinical trial	Insulin	Insulin (Humulin-R; intranasal)	Australia	32 patients (16 placebo, 16 insulin)
Long-acting intranasal insulin detemir improves cognition for adults with mild cognitive impairment or early-stage Alzheimer's disease dementia	Claxton A, Baker LD, Hanson A, Trittschuh EH, Cholerton B, Morgan A, Callaghan M, Arbuckle M, Behl C, Craft S.	J Alzheimers Dis	2015	25374101	10.3233/JAD-141791	MCI, AD and AD-like dementia	Older adults (72.0±8.5 years) with MCI or AD	Randomized clinical trial	Insulin	Insulin (Detemir; intranasal)	United States	60 patients (20 placebo, 21 insulin detemir 20 IU, 19 insulin detemir 40 IU)
Sex and ApoE genotype differences in treatment response to two doses of intranasal insulin in adults with mild cognitive impairment or Alzheimer's disease	Claxton A, Baker LD, Wilkinson CW, Trittschuh EH, Chapman D, Watson GS, Cholerton B, Plymate SR, Arbuckle M, Craft S.	J Alzheimers Dis	2013	23507773	10.3233/JAD-122308	MCI, AD and AD-like dementia	Older adults (72.4 ±8.8 years) with MCI or AD	Randomized clinical trial	Insulin	Insulin (Novolin R; intranasal)	United States	104 patients (30 placebo, 36 insulin 20 IU, 38 insulin 40 IU)
Intranasal insulin therapy for Alzheimer disease and amnestic mild cognitive impairment: a pilot clinical trial	Craft S, Baker LD, Montine TJ, Minoshima S, Watson GS, Claxton A, Arbuckle M, Callaghan M, Tsai E, Plymate SR, Green PS, Leverenz J, Cross D, Gerton B.	Arch Neurol	2012	21911655	10.1001/archneurol.2011.233	MCI, AD and AD-like dementia	Older adults (72.4 ±8.8 years) with MCI or AD	Randomized clinical trial	Insulin	Insulin (Novolin R; intranasal)	United States	104 patients (30 placebo, 36 insulin 20 IU, 38 insulin 40 IU)
Effects of intranasal insulin on cognition in memory-impaired older adults: modulation by APOE genotype	Reger MA, Watson GS, Frey WH 2nd, Baker LD, Cholerton B, Keeling ML, Belongia DA, Fishel MA, Plymate SR, Schellenberg GD, Cherrier MM, Craft S.	Neurobiol Aging	2006	15964100	10.1016/j.neurobiolaging.2005.03.016	MCI, AD and AD-like dementia	Older adults (75.7 ± 6.0 years) with/without AD	Randomized clinical trial	Insulin	Insulin (Novolin R; intranasal)	United States	61 patients (35 controls, 13 MCI, 13 AD; all of them treated with insulin)
Intranasal insulin administration dose-dependently modulates verbal memory and plasma amyloid-beta in memory-impaired older adults	Reger MA, Watson GS, Green PS, Baker LD, Cholerton B, Fishel MA, Plymate SR, Cherrier MM, Schellenberg GD, Frey WH 2nd, Craft S.	J Alzheimers Dis	2008	18430999	10.3233/jad-2008-13309	MCI, AD and AD-like dementia	Older adults (74.7 ± 2.1 years) with MCI or AD	Randomized clinical trial	Insulin	Insulin (Novolin R; intranasal)	United States	92 patients (59 cognitively normal, 33 with MCI or AD; all treated with insulin)
A Phase II, Single-Center, Randomized, Double-Blind, Placebo-Controlled Study of the Safety and Therapeutic Efficacy of Intranasal Glulisine in Amnestic Mild Cognitive Impairment and Probable Mild Alzheimer's Disease	Rosenbloom M, Barclay TR, Kashyap B, Hage L, O'Keefe LR, Svitak A, Pyle M, Frey W, Hanson LR.	Drugs Aging	2021	33719017	10.1007/s40266-021-00845-7	MCI, AD and AD-like dementia	Older adults (71.1 ± 7.9 years) with amnestic MCI or probable mild AD	Randomized clinical trial	Insulin	Insulin (glulisine; intranasal)	United States	35 patients (16 placebo, 19 insulin)
Effects of insulinic therapy on cognitive impairment in patients with Alzheimer disease and diabetes mellitus type-2	Plastino M, Fava A, Pirritano D, Cotronei P, Sacco N, Sperlì T, Spanò A, Gallo D, Mungari P, Consoli D, Bosco D.	J Neurol Sci	2010	19836029	10.1016/j.jns.2009.09.022	Cognitive and metabolic impairment	Older adults (mean 77 years) with mild-moderate AD and T2D	Randomized clinical trial	Insulin / Others / Combined treatments	Oral hipogycemic agents (oral) and insulin (subcutaneous) + oral hypoglicemic agents (oral)	Italy	104 patients with AD+T2D, from which 49 were treated only with OHA andd 55 were treated simultaneously with insulin+OHAs
Safety and efficacy of pioglitazone for the delay of cognitive impairment in people at risk of Alzheimer's disease (TOMMORROW): a prognostic biomarker study and a phase 3, randomised, double-blind, placebo-controlled trial	Burns DK, Alexander RC, Welsh-Bohmer KA, Culp M, Chiang C, O'Neil J, Evans RM, Harrigan P, Plassman BL, Burke JR, Wu J, Lutz MW, Haneline S, Schwarz AJ, Schneider LS, Yaffe K, Saunders AM, Ratti E; TOMMORROW study investigators.	Lancet Neurol	2021	34146512	10.1016/S1474-4422(21)00043-0	Aged population and/or at risk of AD	Older adults (65-83 years), non-demented	Randomized clinical trial	TZD	Pioglitazone (oral)	Australia, Germany, Switzerland, United Kingdom and United States	3061 patients (1545 pioglitazone, 1516 placebo)
Efficacy of PPAR-γ agonist pioglitazone in mild Alzheimer disease	Sato T, Hanyu H, Hirao K, Kanetaka H, Sakurai H, Iwamoto T.	Neurobiol Aging	2011	19923038	10.1016/j.neurobiolaging.2009.10.009	Cognitive and metabolic impairment	Older adults (77.5 ± 6.4 years) with AD and T2D	Randomized clinical trial	TZD	Pioglitazone (oral)	Japan	42 patients with AD+T2D, 21 control and 21 treated with pioglitazone
Pioglitazone improved cognition in a pilot study on patients with Alzheimer's disease and mild cognitive impairment with diabetes mellitus	Hanyu H, Sato T, Kiuchi A, Sakurai H, Iwamoto T.	J Am Geriatr Soc	2009	19170800	10.1111/j.1532-5415.2009.02067.x	Cognitive and metabolic impairment	Older adults (77.3± 6.0 years) with MCI or AD and T2D	Randomized clinical trial	TZD	Pioglitazone (oral)	Japan	32 patients with MCI/AD+T2, from which 17 werre control and 15 pioglitazone treated
A randomized pilot clinical trial of the safety of pioglitazone in treatment of patients with Alzheimer disease	Geldmacher DS, Fritsch T, McClendon MJ, Landreth G.	Arch Neurol	2011	20837824	10.1001/archneurol.2010.229	MCI, AD and AD-like dementia	Older adults (70.8 ± 10.6 years) with AD	Randomized clinical trial	TZD	Pioglitazone (oral)	United States	29 patients with AD (15 placebo, 14 pioglitazone)
Rosiglitazone monotherapy in mild-to-moderate Alzheimer's disease: results from a randomized, double-blind, placebo-controlled phase III study	Gold M, Alderton C, Zvartau-Hind M, Egginton S, Saunders AM, Irizarry M, Craft S, Landreth G, Linnamägi U, Sawchak S.	Dement Geriatr Cogn Disord	2010	20733306	10.1159/000318845	MCI, AD and AD-like dementia	Older adults (72.4 ± 8.3 years) with mild-moderate AD	Randomized clinical trial	TZD	Rosiglitazone (oral)	United States	581 patients (166 placebo, 166 rosiglitazone 2 mg, 165 rosiglitazone 8 mg, 84 donepezil)
The role of tumor necrosis factor-alpha in cognitive improvement after peroxisome proliferator-activator receptor gamma agonist pioglitazone treatment in Alzheimer's disease	Hanyu H, Sato T, Sakurai H, Iwamoto T.	J Am Geriatr Soc	2010	20722838	10.1111/j.1532-5415.2010.02841.x	Cognitive and metabolic impairment	Older adults (78.7 ± 6.3 years) with mild AD and T2D	Randomized clinical trial	TZD	Pioglitazone (oral)	Japan	34 patients (17 placebo, 17 pioglitazone)
Rosiglitazone does not improve cognition or global function when used as adjunctive therapy to AChE inhibitors in mild-to-moderate Alzheimer's disease: two phase 3 studies	Harrington C, Sawchak S, Chiang C, Davies J, Donovan C, Saunders AM, Irizarry M, Jeter B, Zvartau-Hind M, van Dyck CH, Gold M.	Curr Alzheimer Res	2011	21592048	10.2174/156720511796391935	MCI, AD and AD-like dementia	Older adults (50-90 years) with mild-moderate AD	Randomized clinical trial	TZD	Rosiglitazone (oral)	Europe, Asia, and North and South America, Auustralia	1496 (REFLECT2) and 1485 (REFLECT3) patients, from which: 461-479 placebo, 473-480 RSG 2 mg, 459-470 RSG 8 mg
Efficacy of rosiglitazone in a genetically defined population with mild-to-moderate Alzheimer's disease	Risner ME, Saunders AM, Altman JF, Ormandy GC, Craft S, Foley IM, Zvartau-Hind ME, Hosford DA, Roses AD; Rosiglitazone in Alzheimer's Disease Study Group.	Pharmacogenomics J	2006	16446752	10.1038/sj.tpj.6500369	MCI, AD and AD-like dementia	Older adults (70.7 ± 8.6 years) with mild-moderate AD	Randomized clinical trial	TZD	Rosiglitazone (oral)	Europe, New Zealand	518 patients (122 placebo, 127 RSG 2 mg, 130 RSG 4 mg, 132 RSG 8 mg)
A multi-center randomized proof-of-concept clinical trial applying [¹⁸F]FDG-PET for evaluation of metabolic therapy with rosiglitazone XR in mild to moderate Alzheimer's disease	Tzimopoulou S, Cunningham VJ, Nichols TE, Searle G, Bird NP, Mistry P, Dixon IJ, Hallett WA, Whitcher B, Brown AP, Zvartau-Hind M, Lotay N, Lai RY, Castiglia M, Jeter B, Matthews JC, Chen K, Bandy D, Reiman EM, Gold M, Rabiner EA, Matthews PM.	J Alzheimers Dis	2010	20930300	10.3233/JAD-2010-100939	MCI, AD and AD-like dementia	Older adults (mean 71.1 years) with mild-moderate AD	Randomized clinical trial	TZD	Rosiglitazone (oral)	Canada, United Kingdom and United States	76 patients (38 placebo, 38 rosiglitazone)
Preserved cognition in patients with early Alzheimer disease and amnestic mild cognitive impairment during treatment with rosiglitazone: a preliminary study	Watson, G. S., B. A. Cholerton, M. A. Reger, L. D. Baker, S. R. Plymate, S. Asthana, M. A. Fishel, J. J. Kulstad, P. S. Green, D. G. Cook, S. E. Kahn, M. L. Keeling and S. Craft	Am J Geriatr Psychiatry	2005	16286438	10.1176/appi.ajgp.13.11.950	MCI, AD and AD-like dementia	Older adults with MCI or mild AD	Randomized clinical trial	TZD	Rosiglitazone (oral)	United States	30 patients (10 placebo, 20 rosiglitazone)
